# Supplementary material for: Traditional Wisdom for Modern Sustainability: A Dish-Level Analysis of Japanese Home Cooking in NHK Today’s Cooking
Source: Nutrients. 2025 Aug 21;17(16):2712. doi: 10.3390/nu17162712 (PMC12389300; doi:10.3390/nu17162712)
Supplement: Supplementary file 1 [file nutrients-17-02712-s001.zip]

Archive with 1 entries (1 files):
- nutrients-3790223-supplementary.xlsx
