# Supplementary material for: Traditional Wisdom for Modern Sustainability: A Dish-Level Analysis of Japanese Home Cooking in NHK Today’s Cooking
Source: Nutrients. 2025 Aug 21;17(16):2712. doi: 10.3390/nu17162712 (PMC12389300; doi:10.3390/nu17162712)
Supplement: Supplementary file 1 [file nutrients-17-02712-s001.zip › nutrients-3790223-supplementary.xlsx]

## Sheet: Table S1. Recipe Database
Dataset: NHK "Today's Cooking" Recipes										Analyzed Features of "Today's Cooking" Dishes
										Primary Protein Ingredient Distribution						Legume Products Application Profiles						Seasoning Ingredient Deployment								Cooking Technique Implementation
No.	Date of publication	Dish name	Ingredients	Cooking method (in English)	Cooking method (in Japanese)	Salt content (g)	Servings (persons)	Cooking time (min)	Calories	pork	beef	chicken	fish	meatless	non-dish	Tofu	Natto	Miso	Green beans	Broad beans	White kidney beans	Salt	Pepper	Sugar	Soy sauce	Sake/Wine	Vinegar	Mirin	Miso	Simmering/Boiling	Steaming	Pan-frying	Stir-frying	Deep-frying	Baking	Pickling	No-cooking/reheated
1	2023-03-29	Steamed Spring Cabbage with Pork and Clams	1/2 head spring cabbage (500g) 2 pork loin cutlets for tonkatsu (250g) 150g clams (purged of sand) 8 cherry tomatoes 1 clove garlic 4 tablespoons white wine A little chopped parsley Garlic toast (optional, to taste) Salt Olive oil Coarsely ground black pepper	1. Prepare the ingredients Cut the cabbage into wedges about 3 cm wide, keeping the core intact. Remove the stems from the cherry tomatoes. Slice the garlic into thin rounds. Cut the pork into 3 cm wide pieces and lightly sprinkle with salt. Scrub the clams by rubbing their shells together under water. 2. Sear the pork In a heavy pot (or frying pan), heat 1 tablespoon of olive oil and the garlic …	1.下ごしらえをする キャベツは芯をつけたまま、3cm 幅のくし形に切る。ミニトマトはへタを取る。にんにくは薄 い輪切りにする。豚肉は3cm 幅に切り、塩少々をふる。あさりは殻をこすり合わせて洗う。 2.豚肉を焼く 厚手の鍋(またはフライパン)にオリーブ油大さじ1、にんにくを入れて中火にかける。香りがたったら豚肉を加え、全体に焼き目をつける。 3.ほかの材料を加えて蒸す キャベツ、あさり、ミニトマトを加える。白ワイン、塩小さじ1/3を加え、ふたをして8分間蒸 す。ふたを外し、パセリと黒こしょう少々をふる。好みでガーリックトーストを添える。	2.1	2	20	450	1			1									1	1			1					1	1
2	2023-03-29	Charred Cabbage Pork Rolls	1/4 head spring cabbage (250g) 8 long, thin slices of pork belly (150–200g) Yuzu kosho (Japanese yuzu-chili paste), to taste Salt Salad oil Coarsely ground black pepper	1. Cut the cabbage Trim off the core of the cabbage and remove the central, hard part. Cut about 5 cm off the leafy tips, then cut the remaining portion in half lengthwise and into thirds crosswise to make 8 large block-shaped pieces. 2. Roll with pork Lay a slice of pork belly vertically. Place one piece of cabbage from step 1 at the bottom edge, then roll it up tightly toward the top. Repeat wi…	1. キャベツをきる キャベツは芯を切り落とし、中心部分を外す。先端を5cmほど切り、残りの部分を縱半分、横3等分に切って計8切れの大きめのブロック状にする。 2. 豚肉で卷く 豚肉1枚を縦に置き、手前に「1」のキャベツ1切れをのせ、奥に向かってクルクルと巻く。残りも同様に卷き、全体に塩小さじ1/4を小る。 3. 焼く フライパンにサラダ油大さじ1/2をひき、「2」を巻き終わりを下にして並べる。中火にかけ、 焼き色がついたら上下を返してふたをし、弱めの中火で2～3分間蒸し焼きにする。ふたを取り、竹串を刺してスッと通れば器に盛る。黒こしょう少々をふり、柚子こしょうを添える。	1.1	2	15	330	1												1	1								1	1
3	2023-04-05	Rice Lasagna	A:[4 bowls of warm cooked rice 10g butter 1/2 teaspoon salt] 1 jar pasta sauce (about 300g) 1 can white sauce (béchamel sauce, about 300g) Shredded pizza cheese, as needed Chopped parsley, as needed	1. Mix the rice In a bowl, combine the warm rice with the butter and salt (ingredients marked as [A]) and mix well. 2. Assemble the layers In a heatproof dish, layer 1/8 each of the rice mixture, pasta sauce, and white sauce in that order. Repeat the layering once more, then top with shredded cheese. Prepare the remaining portions in the same way. 3. Heat and serve Cover each dish with a microwav…	ボウルに【A】を入れてよく混ぜる。 2.耐熱容器に、「1」、パスタソース、ホワイトソースを1/8量ずつ順に重ねる。もう1度同様に重ねて加え、チーズをのせる。残りも同様につくる。 3.耐熱のふたをする(密閉タイプの場合、少しずらしてのせる)か、ふんわりとラップをし、電子 レンジ(600W)に1コずつ入れる。冷蔵の場合約2分間、冷凍の場合約4分間温める。好みでパセリをふる。	2.8	Easy-to-make quantity	10	420					1								1															1
4	2023-04-05	Stuffed Bell Peppers	A: 2 bell peppers (90g) 100g ground pork 2 teaspoons potato starch (or cornstarch) 2 teaspoons breadcrumbs 1 teaspoon water 1/4 teaspoon salt B: 1/4 cup water 2 tablespoons sake 1 tablespoon sugar 1 tablespoon soy sauce 1 teaspoon vinegar	Cut off about 5 mm from the stem ends of the bell peppers and remove the seeds. Finely chop the removed stem parts and place them in a bowl. Add the ingredients from [A] and mix well. Stuff each bell pepper with half of the mixture, pressing firmly with your fingers to fill them completely to the bottom. Pour the ingredients from [B] into a small pot, cover with parchment paper as a drop lid, and…	ピーマンはへタを5mmほど下で切り落とし、種を取り出す。ヘタの周りを細かく刻んでボ ウルに入れ、【A】を加えて混ぜ合わせる。これをピーマンに半量ずつ、指で押し込んで底までしっかりと詰める。2.小鍋に【B】と「1」を入れ、紙で落としぶたをして中火にかける。煮立ったら上下を返して再び落としぶたをし、さらにふたをして少し火を弱め、10分間ほど煮て中まで火を通す。	1.7	2 bell pieces	15	150	1												1	1	1	1	1	1			1
5	2023-04-05	Kakiage (mixed tempura fritters)	50g onion 10g carrot 10g dried baby sardines (chirimen jako) Salt All-purpose flour Oil for deep frying	1. Prepare the ingredients Cut the onion into 5 mm slices against the grain. Julienne the carrot. Place both in a bowl. Before the vegetables dry out, add the dried baby sardines and a pinch of salt, then sprinkle in 4 teaspoons of all-purpose flour. Mix everything thoroughly. 2. Heat the oil Pour about 3 cm of oil into a deep frying pot and begin heating over medium heat. 3. Adjust the mixture i…	1.たまねぎは繊維を断つように5mm 幅に切り、にんじんは細切りにする。ボウルに入れ、野菜が乾く前にちりめんじや二と塩1つまみ、小麦粉小さじ4を加えてよくあえる。 2.深めの揚げ鍋に3cm 深さほどの揚げ油を注ぎ、中火で温めはじめる。 3.「1」の様子を見て粉っぽさが残っていたら、水を小さじ1ずつ加えて全体をしっとりさせる。4.揚げ油が170℃になったら、「3」を1/3量ずつそっと入れる。表面がかリとしたら上下を返し、計3～4分間揚げる。	2.3		10	200					1								1												1
6	2023-04-07	Korean-Style New Potatoes	8 small new potatoes (400g) 100g thinly sliced pork belly 1/2 new onion (100g) 1/3 bunch garlic chives (nira, about 30g) 4 large cloves garlic, crushed A: [2 tablespoons gochujang (Korean chili paste) 1½ tablespoons soy sauce 1/2 tablespoon sugar 1 teaspoon grated garlic] B: [1 tablespoon potato starch (or cornstarch) 1 tablespoon water] sesame seeds Sesame oil (to taste)	1. Prepare the potatoes and other ingredients Wash the new potatoes well with the skin on. While still wet, place them on a microwave-safe plate, cover loosely with plastic wrap, and microwave at 600W for 4 minutes. Turn them over and microwave for another 4 minutes. Thinly slice the onion along the grain. Cut the garlic chives (nira) into 3 cm lengths. Cut the pork into 3 cm wide pieces. 2. Cook…	1.じゃがいもは皮ごとよく洗い、水がついたまま耐熱皿にのせる。ふんわりとラップをし、電子 レンジ(600W)に4分間、上下を返してさらに4分間かける。たまねぎは繊維に沿って薄切 り、にらは3cm長さに切る。豚肉は3cm 幅に切る。 2.フライパンにごま油大さじ1とにんにくを中火で熱し、香りがたったら豚肉を炒める。焼き色がついたら水カップ1+1/2を加え、ふたをして約5分間煮る。 3.「2」に【A】と「1」のたまねぎを加える。火が通ったらにらを加え、混ぜ合わせた【B】を加える。しっかりとろみがついたら火を止め、すりごまとごま油少々を加える。 4.器に「1」のじゃがいもをのせてフォークで軽くくずし、「3」をかける。仕上げにすりごま(白) 適量(分量外)を小る。	1.7	3～4	20	240	1														1	1					1		1	1
7	2023-04-12	Bamboo Shoot Soboro Rice	360 ml rice (about 2 cups) 100–120g boiled bamboo shoots 100g ground chicken A:(seasoning for bamboo shoots): [1/2 tablespoon mirin 1/2 tablespoon soy sauce] B:(seasoning for chicken): [1 tablespoon sake 1 tablespoon soy sauce] Salt (to taste)	1.Prepare the rice and bamboo shoots Wash the rice about 20 minutes before cooking and drain it in a colander. Cut the tips of the bamboo shoots in half lengthwise, then slice thinly. Dice the base of the bamboo shoots into 5mm cubes. 2.Season the bamboo shoots In a bowl, mix the bamboo shoots from step 1 with seasoning [A] (mirin and soy sauce) until well coated and let them marinate. 3.Cook the…	1.米は炊く20分前に洗ってざるに上げておく。たけのこの穗先は縦半分に切ってから薄切りにし、根元は5mm角に刻む。 2.ボウルに「1」のたけのこと【A】を入れてよくからめ、下味をつける。 3.フライパンにひき肉と【B】を入れ、混ぜてほぐす。中火にかけ、汁けがなくなるまで炒める。 4.炊飯器の内釜に米を入れ、2合の目盛りまで水を加える。塩小さじ1/2、「2」のたけのこを汁ごと、「3」のそぼろを加え、ひと混ぜして炊く。炊き上がったら、大きく混ぜる。	1.8	3～4	15	320			1										1			1	1		1					1
8	2023-04-12	Vinegar-Braised Chicken	2 small chicken thighs (about 400g) 1 onion (200g) 1 tomato (200g) 70 ml vinegar 30 g butter Salt and pepper (to taste)	1.Cut the onion in half lengthwise, then slice into 1 cm thick pieces along the grain. Remove the stem from the tomato and cut it into wedges. Cut the chicken thighs in half, make shallow cuts in the meat with the tip of a knife, and season both sides lightly with salt and pepper. 2.Place the chicken in a frying pan skin-side down and heat over high heat. Cook for 3–4 minutes until the skin is br…	たまねぎは縦半分に切り、繊維に沿って1cm 厚さに切る。トマトはへタを取ってくし形に切 る。鷄肉は半分に切って包丁の先で筋を切り、両面に塩 · こしょう各少々をふる。 2.フライパンに鷄肉を皮を下にして入れ、強火にかける。皮に焼き色がつくまで3～4分間焼き、上下を返す。 3.たまねぎ、トマトを加え、塩 · こしょう各少々をふる。 4.白ワインビネガー、水カップ1/2を加える。煮立ったらふたをして強めの中火にし、10分間 ほど煮る。トマトを軽くつぶし、塩 · こしょう各少々で味を調える。 5.バターを加えて溶かし、煮汁にとろみをつける。器にトマト、たまねぎ、煮汁を広げ、上に鷄肉を盛りつける。	1.3	2	20	550			1										1	1				1			1		1
9	2023-04-14	Braised Sawara (Spanish Mackerel) and Nagaimo (Chinese Yam)	2 fillets of Spanish mackerel (about 200–220g) 300g Chinese yam (nagaimo) A: [1+3/4 cups dashi stock 120 ml sake 1+1/2 tablespoons soy sauce] 5 kinome leaves (Japanese pepper leaves) Vinegar Salt Potato starch (for thickening)	1.Prepare the Chinese yam: Peel the yam and cut it into 2 cm thick rounds. Quickly soak them in water with a little vinegar added to prevent discoloration. Drain well and arrange the slices on a microwave-safe plate. Sprinkle 2 tablespoons of water over them, cover loosely with plastic wrap, and microwave at 600W for about 4 minutes. 2.Prepare the Spanish mackerel: Cut each fillet into 2–3 pieces…	1.長芋は2cm 厚さの輪切りにして皮をむく。酢少々を加えた水にサッとつけ、水けをきって耐熱皿に並べる。水大さじ2をふってふんわりとラップをし、電子レンジ(600W)に4分間ほどかける。 2.さわらは1切れを2～3等分に切り、両面に塩少々をふって5分間ほどおく。鍋に湯を沸か し、さわらをサッとくぐらせて氷水にとる。表面の汚れやうろこを落とし、水けを拭く。 3.「1」の長芋をサッと洗って水けをきり、フライパンに並べる。【A】を加えて中火にかけ、下側の色が少し変わったら、上下を返して火を強め、「2」を加える。 4.さわらの下側の色が変わったら上下を返し、反対側も色が変わる程度に火を通す。片栗粉 大さじ1を水大さじ2で溶き、煮汁に少しずつ加えながら、フライパンを揺すって混ぜる。軽くとろみがついたら器に盛り、木の芽をあしらう。	2.6	2	15	290				1									1	1		1	1	1			1
10	2023-04-19	Scone	Unsalted butter: 55g A : [Cake flour (weak flour): 150g Bread flour (strong flour): 150g Baking powder: 20g Granulated sugar: 55g Coarse salt: 2g] 1 egg About 120ml milk	1.In a bowl, sift the dry ingredients [A], granulated sugar, and butter together. Using your hands, mix and crush the butter until the mixture becomes crumbly. 2.Add the milk to the mixture and knead gently. Divide the dough into two equal parts. Add rum-soaked raisins to one half and mix well. 3.On a well-floured surface, dust the dough with flour and roll it out to about 2 cm thickness. Use a r…	1.ボウルにふるった【A】、グラニュー糖、バターを合わせ、手でそぼろ状になるまで、バターをつぶしながら混ぜる。 2.1に牛乳を加えてこね、半分に分ける。分けた半分にラムレーズンを加えて混ぜ合わせる。 3.打ち粉をたっぷりした台の上で2に粉をまぶすように2cm厚さにのばす。直径6cmくらいの丸型で抜く。 4.200℃に温めたオーブンで12～15分間焼く。強力粉を適量ふる。										1							1		1											1
11	2023-04-19	Tenshin-don(Crab Omelette Rice Bowl)	4 imitation crab sticks (kani kamaboko) 1/4 bunch of green onions (thinly sliced) 2 eggs A: [1/2 cup water 2 teaspoons soy sauce 2 teaspoons vinegar 1/2 tablespoon sugar 1/2 tablespoon potato starch 1/2 teaspoon sesame oil 1/2 teaspoon granulated chicken soup stock] 1 bowl of cooked rice Salt (to taste) Salad oil (for cooking)	1.Slice the imitation crab sticks diagonally into 1 cm wide pieces. Thinly slice the green onions. In a bowl, beat the eggs with a pinch of salt until well mixed. Add the crab sticks and green onions, and stir to combine. In a separate bowl, mix together the ingredients for [A] (the sauce). 2.Heat 2 tablespoons of salad oil in a frying pan over medium-high heat. Pour in the egg mixture from step …	1.かにかまぼこは斜めに1cm 幅に切り、細ねぎは小口切りにする。ボウルに卵、塩少々を入れ てよく溶き、かにかまぼこ、細ねぎを加えて混ぜる。別のボウルに【A】を混ぜ合わせる。 2.フライパンにサラダ油大さじ2を強めの中火でよく熱し、「1」の卵液を流し入れて菜箸で手 早く混ぜ、丸く形を整える。焼き目がついたら上下を返して反対側も同様に焼き、器に盛ったご飯にのせる。 3.火を止めてフライパンをサッと拭き、【A】をもう一度混ぜて入れ、中火にかける。混ぜながらとろみをつけ、しっかりと煮立ったら、「2」にかける。 全体から泡が出るまでしっかり煮立たせると、食べる間にとろみが消えにくい。	4.3	1	10	800				1									1		1	1		1			1		1
12	2023-04-21	Refreshing Chilled Bell Peppers to Share	4 to 6 bell peppers 2 small cans (140g total) of tuna 4 tablespoons ponzu soy sauce Mayonnaise (to taste)	1.Soak the whole bell peppers in ice water to chill them thoroughly. Drain well and serve them on a plate with ice. 2.Drain the tuna cans and put the tuna into a bowl. Add the ponzu soy sauce and 3 to 4 tablespoons of mayonnaise, then mix well. Taste and adjust the amount of mayonnaise if needed. Transfer the sauce to a serving dish. 3.Tear the chilled bell peppers into bite-sized pieces and eat …	l.ピーマンは丸ごと氷水につけて冷やし、水けをきって氷と一緒に器に盛る。 2.ツナの缶汁をきってボウルに入れる。ポン酢しょうゆ、マヨネーズ大さじ3～4を加えて混ぜ る。ここで味見をして、マヨネーズの量を調整し、器に盛る。 3.「1」のピーマンをちぎり、「2」のツナマヨソースをつけながら食べる。	1.5	4	3	160				1										1		1												1
13	2023-04-26	Chicken Clear Broth (Chintan) Salt Ramen	Ingredients (for 1 serving) Chinese noodles: 1 bundle (80g) Green onion: 1/4 stalk, finely sliced Chicken Clear Broth – Chintan (Make-ahead quantity) Ground chicken: 500g Sake: 1/4 cup Boiled chicken skin: 100–200g Green onion: 1 stalk Ginger peel: from 1 piece of ginger Aromatic Oil (Make-ahead quantity) Lard (tube type): 1 tube (200g) Green onion: 1 stalk Ginger peel: from 1 piece of ginger Sea…	Make Clear Chicken Broth (Tori Chintan Soup) 1. In a pot, combine ground chicken, 1.5 liters of water, and sake. Mix and loosen the meat using chopsticks until evenly distributed. 2. Add chicken skin, green onion, and ginger peels. Place over medium heat and simmer for 15 minutes, gently stirring from the bottom occasionally. Point: Start with cold water to achieve a clear, clean-tasting broth. S…	鶏清湯スープをとる 1.鍋にひき肉、水1.5リットル、酒を入れ、菜箸で混ぜて溶きのばす。 2.鶏皮、ねぎ、しょうがの皮を加えて中火にかけ、時々鍋底から混ぜながら15分間煮る。 point:冷たいところから煮はじめて、透き通ったクリアな色と味わいのスープに。焦げつかないように時々やさしく混ぜるのがポイント！ 3.ひき肉が浮いてきたら、数か所フツフツと沸いているくらいのごく弱火にし、触らずに30分間煮る。肉とスープが完全に分離し、スープが透き通ったら、火を止める。 point:スープがにごらないよう、触らずにじっくり見守って。最後にこすのでアクは取らなくてOK。 4.「3」の上澄みのスープをなるべく肉が混ざらないように玉じゃくしですくい、ざるでこしてボウルにあける。鍋底のスープは、ゆっくり鍋を傾けてこす。 point:スープをとったあとのひき肉は肉みそにしておかずに活用してもよい。 香味油を…	3.5	1	60	290			1										1				1				1	1
14	2023-04-26	Margherita pizza	[Pizza Dough] Bread flour (strong flour): 80g Cake flour (weak flour): 80g Coarse salt: 1/2 teaspoon Sugar: 1/2 teaspoon Dry yeast: 2g Water: 110g Olive oil: 1 teaspoon [Tomato Sauce] Cherry tomatoes: 12–14 (approx. 120g) Garlic (minced): 1/3 teaspoon Olive oil: 1 teaspoon Salt: a pinch Black pepper: a pinch Toppings Mozzarella cheese: 1 ball (100g) Fresh basil: 1 sprig Extra bread flour (for dus…	1. Make the Tomato Sauce Cut cherry tomatoes in half and place them in a microwave-safe bowl. Add garlic, olive oil, salt, and pepper. Mix well. Microwave uncovered at 600W for 2 minutes 30 seconds. Stir briefly and let cool. 2. Prepare the Pizza Dough In a large bowl, combine: Bread flour, cake flour, salt, sugar, and dry yeast. Mix with a whisk. Add water and olive oil, and stir with a rubber s…	トマトソースをつくる。 モッツァレラチーズを食べやすい大きさに切る。 オーブンの天板にオーブン用の紙を敷く。 オーブンは240℃に温める。 トマトソースのつくり方 ミニトマトは半分に切って耐熱ボウルに入れる。にんにく、オリーブ油、塩、こしょうを加えて混ぜ、ラップはしないで電子レンジ(600W)に2分30秒間かける。 サッと混ぜて、冷ます。 つくり方 ピザ生地の材料を混ぜる。 大きめのボウルに【強力粉・薄力粉・粗塩・砂糖・ドライイースト】を入れ、泡立て器で混ぜ合わせる。【水・オリーブ油】を加え、ゴムべらで水けがなくなるまで混ぜる。 ゴムべらで、生地をボウルの側面になすりつけるようにして広げる。 側面に貼りつけることで、生地が引っ張られ、コシが強くなる。 ボウルにぴったりとラップをし、乾燥させないようにして15分間おく。 生地が引っ張られたままの状態をキープするので、この間もコシが自然と鍛え…	3.2	One piece, 25 cm in diameter	25	1080					1								1	1	1											1
15	2023-04-28	Pork Ginger Stir-Fry	Pork loin (thin slices): 1/2 pack (3 slices, about 130g) Ginger (grated): 1 teaspoon Shiso leaves (perilla): 5 leaves Steamed cabbage: as desired (for serving) Potato starch (katakuriko): for dusting Sesame oil: as needed Mirin: as needed Light soy sauce (usukuchi shoyu): as needed	1.Prepare the ingredients Cut the shiso leaves (perilla) into 1 cm wide strips. Coat the pork slices with 1 tablespoon of potato starch (katakuriko). Coating the pork with starch helps the sauce cling better and creates a light glaze. There's no need to marinate beforehand—this speeds things up while still infusing flavor. 2.Cook the pork Heat 2 teaspoons of sesame oil in a frying pan over medium…	1.青じそは1cm幅に切る。豚肉は片栗粉大さじ1をまぶす。 2.豚肉に片栗粉をまぶしておくとたれがからみやすく、とろみがつく。たれにつけておかなくても味がなじみ、時短にも。 3.フライパンにごま油小さじ2を中火で熱し、豚肉を広げ入れる。片面が焼けたら上下を返し、合わせて3分間ほど焼いて火を通す。 4.みりん大さじ2、うす口しょうゆ大さじ1を加えて煮詰める。トロッとしたらしょうがを加えて全体にからめ、火を止める。青じそを加え、ざっと混ぜる。 5.器に盛り、あれば蒸しキャベツを添える。	3	1	10	500	1															1			1		1	1	1
16	2023-05-01	Arimoto Family's Meat Miso ("Niku-misoa" : seasoned minced meat and miso stir-fry)	Ground pork: 300g A: [Green onion (negi),Garlic,Ginger] Lettuce Cooked rice Green bell peppers (piman) Sesame oil Miso paste Sake Mirin	1.Prepare the lettuce: Remove the core from the lettuce. Submerge the whole head in a bowl of cold water. Place it in the refrigerator for a while to let it absorb plenty of water and become crisp. 2.Cook the aromatics and meat: Heat 1 to 2 tablespoons of sesame oil over low heat in a pot or deep pan. Add the chopped green onion, garlic, and ginger (A) and sauté until fragrant. Increase to medium…	1.レタスは芯を除き、冷水を入れたボウルに丸ごとつける。冷蔵庫にしばらくおいて水分を十分に含ませ、シャキッとさせる。 2.鍋にごま油大さじ1～2を弱火で熱し、【A】を入れて炒める。香りがたったらひき肉を加えて中火にし、肉汁が透明になってひき肉がパチパチとはねるまで、ほぐしながらよく炒める。 肉の脂が出てくるまでしっかり炒めると、くさみがなくなり、香ばしい香りがしてくる。 3.みそ100g、酒・みりん各カップ1/3を加え、鍋底をこそげながら混ぜる。 4.水カップ1/2（ヒタヒタより少し多いくらい）を加え、時々混ぜながら10～15分間煮る。 5.最後に火を弱め、木べらでこそげると鍋底に跡が残るまで汁けをとばす。 6.器に盛り、水けをきったレタス、ご飯、好みで半割りにしてヘタと種を除いたピーマンを添える。レタスにピーマン、ご飯、肉みそをのせて食べる。	12.7	Easy-to-make quantity	25	1100	1								1					1			1		1	1	1			1
17	2023-05-02	Stir-fried Ground Pork with Natto	Ground pork: 200g Natto (fermented soybeans): 2 packs (80g) Fresh shiitake mushrooms: 2 pieces Green onion (scallion): 15–20 cm (about 30g) Grated ginger: a small amount Prepared mustard (karashi): to taste Salad oil (vegetable oil): for cooking Soy sauce: to taste Black pepper: to taste	1.Roughly chop the shiitake mushrooms and green onions. 2.Heat 1/2 teaspoon of salad oil (vegetable oil) in a frying pan over medium-high heat. Add the ground pork and stir-fry while breaking it up, letting it brown slightly. 3.Once the pork changes color, add the shiitake mushrooms and lightly stir-fry. Then add the green onions and stir-fry briefly. 4.Add the natto and stir-fry once more. Add a…	1.しいたけとねぎは粗みじん切りにする。 2.フライパンにサラダ油小さじ1/2を強めの中火で熱してひき肉を入れ、ほぐしながら焼きつけるように炒める。 3.肉の色が変わったらしいたけを加えて軽く炒め、ねぎを加えてサッと炒める。 4.ひき肉はフライパンに入れて、ひと呼吸おいてからほぐしはじめる。焼きつけることで肉のくさみがやわらぐ。 4.納豆を加えてひと炒めし、しょうゆ大さじ1弱、こしょう少々を加えて混ぜる。器に盛ってしょうがを散らし、好みで練りがらしを添える。 point:納豆を加えたあとは、焦げやすいので炒めすぎないように。	0.9	2～3	10	210	1							1						1		1							1	1
18	2023-05-09	Wanpaku Chirashi Sushi	Cooked rice (freshly steamed) — 3 cups (about 540 ml) Sushi vinegar — 3 tablespoons Pork loin — 250 g A (Marinade/Sauce): [Soy sauce — 1 tablespoon Sake — 1 tablespoon Mirin — 1 tablespoon Sugar — 1 teaspoon] Eggs — 5 Sashimi-grade fish (cut into blocks for sashimi): [Tuna — 150 g Salmon — 140 g Sea bream — 120 g Scallops (sashimi-grade) — 6 pieces (100 g)] Avocado — 1/2 Flying fish roe (Tobiko) …	1.Make the sushi rice: Put freshly cooked rice into a wooden or flat container. Add the sushi vinegar in several batches, mixing gently each time with a rice paddle using a slicing motion. Cover with a tightly wrung damp cloth and let it cool. 2.Cook the pork: Heat a small amount of sesame oil in a frying pan over medium heat and lay the pork slices flat in the pan. Use a paper towel to wipe off …	1.すし飯をつくる。炊きたてのご飯を盤台に入れ、すし酢を数回に分けて加えて、そのつどしゃもじで切るように混ぜる。固く絞ったぬれ布巾をかぶせ、冷ます。 2.フライパンにごま油少々を中火で熱し、豚肉を並べる。紙タオルで出てきた脂を拭き、焼き色がついたら上下を返す。両面に焼き色がつくまで焼いて火を通し、【A】を加えて豚肉にからめる。バットに取り出し、冷ます。 豚肉は切らずに豪快に焼きます。 3.卵焼きをつくる。ボウルに卵を溶きほぐし塩2つまみを加えてよく混ぜる。卵焼き器にごま油少々を中火で熱し卵液の1/3量を注いで全体に広げる。気泡を菜箸でつぶし、ほぼ固まったら向こう側から手前に巻く。あいた部分に油少々を紙タオルで塗り、卵焼きを向こう側に移動させる。手前にも油少々を塗り、卵液1/3量を注ぎ、卵焼きを持ち上げて下にも卵液を行き渡らせ、奥から手前に巻く。もう一度同様に繰り返して取り出し冷ます 卵5…	2.4	4～5	25	710	1			1									1		1	1	1	1	1				1
19	2023-05-10	Sardines Simmered in Ginger Oil	Large sardines (iwashi) — 4 fish (about 520g) Water — 2 1/2 cups Salt — 50g Salad oil (vegetable oil) — 2 cups Ginger — 20g, julienned (thin strips) Red chili peppers — 2 whole Shiraga-negi (thinly sliced white parts of green onions) — as needed for garnish Sesame oil — a little for finishing	1.Prepare the sardine: Remove scales if any remain. Cut off the head just behind the pectoral fins. 2.Open the belly: Place the knife on the belly, and from the head side, make a long, diagonal cut toward the anus. Use the knife to scoop out the internal organs. 3.Clean the inside: Quickly rinse the inside of the belly under running water while removing any blood or dark tissue. Thoroughly pat dr…	1.いわしを手開きにする ウロコがあれば取り除き、胸ビレの後ろのあたりで頭を切り落とす。 2.腹に包丁を当て、頭側から肛門に向けて細長く斜めに切り落とし、包丁で内臓をかき出す。 3.流水で腹の中を手早く洗いながら、血合いを除く。紙タオルでしっかりと水けを拭く。 4.背ビレを取る。 指で引っ張ると、簡単に外れる。 5.頭側から腹の中に指を入れ、中骨の上をなぞるように尾まで動かし、中骨から片側の身をはがす。 6.尾まできたら中骨の下に指を入れ、尾から頭側までなぞるように動かし、もう片側の身を中骨からはがす。 7.腹側から中骨を持ち上げて背からはがし、尾の付け根の手前で折って取り除く。 8.手開きで除いた中骨は、160℃に熱した揚げ油で4～5分間、カリッとするまで揚げる。油をきり、塩少々をふる。	0.9	4 sardines	30	190				1									1	1											1
20	2023-05-10	First Bonito Fish “Arare” Style Grilled	Bonito (katsuo) — 250g Marinade (Tsukeji): [Soy sauce — 100 ml Sake — 50 ml Mirin — 25 ml Garlic (1 clove, sliced) Ginger (1 piece, sliced)] Arare rice crackers (salted) — 100g (crushed) A: [Rice flour (or wheat flour) — 15g Egg — 1] Spring cabbage — appropriate amount Green perilla leaves (shiso) — appropriate amount Prepared mustard (wasa-garashi) — appropriate amount Rice oil (or vegetable oil)	1.If the bonito pieces are thick, cut them in half thicknesswise. Mix the marinade ingredients (soy sauce, sake, mirin, garlic, ginger) and set aside a small portion for dipping sauce. Put the marinade and bonito in a plastic bag, remove the air, seal it, and let marinate for 15 minutes. Note: The golden ratio for fish marinade is soy sauce : sake : mirin = 4 : 2 : 1. Good to remember. 2.Put the …	1.かつおは太い場合は厚みを半分に切る。【漬け地】の材料を混ぜ合わせ、つけだれ用に少し取り分ける。ポリ袋に【漬け地】を入れてかつおを加え、袋の空気を抜いて口を閉じ、15分間おく。 魚の漬け地は、しょうゆ：酒：みりん＝４：２：１の割合が黄金比。覚えておくと便利。 2.あられはフードプロセッサーに入れて細かく砕き、バットに広げる。 3.ボウルに【A】を入れ、なめらかになるまでよく混ぜ合わせる。 4.かつおを袋から取り出し、汁けを拭く。「3」にくぐらせてから「2」に入れ、全体にあられをまんべんなくまぶす。 5.フライパンに米油大さじ2～3を強火で熱して「4」を入れ、両面をカリッとするまでサッと焼く。側面も立てて、同様に全面を焼く。表面がカリッとしたら取り出す。 6.キャベツと青じそを混ぜ合わせて器に敷く。[5]を食べやすい大きさに切ってのせ、[1]で取り分けたつけだれ、溶きがらしを添える。	2.8	2	15	420				1									1			1	1		1				1				1
21	2023-05-17	Bavarois	Egg yolks: 2 Sugar: 90 g Milk: 300 ml Heavy cream: 120 ml Powdered gelatin: 10 g Vanilla essence: a few drops For the Whipped Cream: [Heavy cream: 80 ml Sugar: 2 to 3 teaspoons Lemon fruit sauce: as desired]	Making the Custard Base: 1.Pour milk into a pot and heat gently over low heat until it just begins to simmer (small bubbles appear, but not boiling). 2.In a heatproof bowl, whisk egg yolks with a whisk. Gradually add sugar in 3–4 portions, mixing quickly each time until smooth. 3.When the milk in step 1 is almost boiling, add about 1/4 of the hot milk to the egg yolk mixture and whisk quickly to …	カスタード液をつくる 1.鍋に牛乳を入れ、弱火で沸かしはじめる。 2.耐熱ボウルに卵黄を入れて泡立て器でほぐし、砂糖を3～4回に分けて加え、そのつどなめらかになるまでグルグルと手早くすり混ぜる。 3.「1」の牛乳がフツフツと沸いてきたら（沸騰直前）、「2」に1/4量ほど加えてグルグルと混ぜる。全体になじんだら残りの牛乳をすべて加えながら混ぜる。 4.「3」を鍋に戻して湯煎（弱火/沸騰直前の湯）にかけ、耐熱のゴムべらで混ぜながら薄いとろみがつくまで約3分間煮る。 ポタージュくらいのとろみが目安。 5.湯煎から外し、ふやかしたゼラチンをスプーンで粗くほぐして加え、よく混ぜて溶かす。 6.バニラエッセンスを加えて混ぜ、ざるでこしてきれいなボウルに移す。 7.別のボウルに生クリームを入れ、底を氷水に当てて泡立て器で五分（ぶ）立て（トロトロとしたとろみのある状態）に泡立てる。氷水から外す。 室内が…	0.6	Easy-to-make quantity	40	1520						1									1						1		1
22	2023-05-17	Mapo-style Tuna and Eggplant	Eggplants: 3 (about 200g) A (Sauce mixture): [Tuna (canned in oil), small can (70g) Garlic (grated): 1 teaspoon Ginger (grated): 1 teaspoon Soy sauce: 1½ teaspoons Sugar: 1½ teaspoons] Thin green onions (scallions): from 3 to 4 stalks Chili oil (ra-yu): to taste	1.Remove the stems from the eggplants, cut each into quarters, then cut into 2–3 cm lengths. Place them in a microwave-safe dish, add the tuna’s canned juice, mix gently, cover loosely with plastic wrap, and microwave (600W) for about 4 minutes while checking. Coating the eggplant with oil helps prevent discoloration and reduces bitterness. 2.In a frying pan, combine all the ingredients in A and …	1.なすはヘタを取って四つ割りにし、2〜3cm長さに切る。耐熱皿に入れ、ツナの缶汁を加えて混ぜ、ふんわりとラップをして様子を見ながら電子レンジ（600W）に約4分間かける。 油をまぶすとなすの色が変わりにくくなり、えぐみを抑えられる。 2.フライパンに【Ａ】を入れて混ぜ合わせ、全体に広げる。「1」のなすをのせて中火にかけ、そのまま2〜3分間焼く。 なすを全体に広げてのせることでふたがわりになり、油はねが少なくなる。 3.水大さじ3、細ねぎを加え、混ぜながら炒め合わせる。器に盛り、好みでラー油をかける。	1	2	15	130				1											1	1							1	1
23	2023-05-19	Chunky Warm Cabbage Salad	Cabbage — 1/6 head (240g) Umami miso vinegar — 1/2 cup Olive oil — 1/4 cup Lemon zest (domestic, finely shredded)	1.Remove the core from the cabbage and cut it into two equal wedge-shaped pieces. Rinse lightly with water and place on a microwave-safe plate. Cover loosely with plastic wrap and microwave at 600W for 2–3 minutes, checking occasionally. Warming the cabbage enhances its sweetness. 2.Make the dressing: In a bowl, combine the umami miso vinegar. Gradually add olive oil while whisking vigorously unt…	1.キャベツは芯を除いて2等分のくし形に切り、水でサッとぬらして耐熱皿にのせる。ラップをふんわりとし、電子レンジ（600W）に様子を見ながら2～3分間かける。 キャベツは温めると甘みが増す。 2.ドレッシングをつくる。ボウルにうまみそ酢を入れ、オリーブ油を少しずつ加えながら、白っぽくなるまで泡立て器でよく混ぜる。 オリーブ油は分離しやすいので、少しずつ加えながらよく混ぜ、乳化させる。 和風ドレッシングの保存期間：冷蔵庫で約2週間。 3.キャベツを器に盛り、「2」のドレッシング適量をかける。あればレモンの皮をのせる。	0.8	2	10	150					1				1									1		1								1
24	2023-05-19	Umami Miso Vinegar	1 cup sake 1/2 cup miso paste 1/2 cup sugar 1/2 cup vinegar 10g kombu (kelp)	1.Put all the ingredients except the miso paste into a pot and heat over high heat. Once it comes to a boil, turn off the heat and let it cool. Remove the kombu (kelp) after cooling. 2.In a bowl, place the miso paste and gradually add the cooled mixture from step 1 while whisking until well combined. Transfer to a clean storage container. Storage: About 1 month in the refrigerator.	1.鍋にみそ以外の材料を入れ、強火にかける。ひと煮立ちさせたら火を止め、冷めたら昆布を取り出す。 2.ボウルにみそを入れ、「1」を少しずつ加えながら泡立て器で混ぜ合わせ、清潔な保存容器に移す。 保存：冷蔵庫で約1か月間。	14.7	Easy-to-make quantity	5	540						1			1						1		1	1		1	1
25	2023-05-19	Green Pepper and Pork Miso Kinpira	Green peppers: 4 (120g) Pork loin: 60g Umamiso vinegar (umami miso vinegar): 3 tablespoons White sesame seeds: as needed Shichimi togarashi (Japanese seven-spice chili powder): as needed Salad oil (vegetable oil): as needed	1.Remove the stems and seeds from the green peppers, then cut them lengthwise into 5mm-wide strips. Cut the pork into 7mm-wide strips. 2.Put 1 tablespoon of salad oil and the pork into a frying pan. Break up the pork pieces before heating the pan over medium heat. Tip: Breaking up the pork while the oil is still cold helps prevent the pieces from sticking together. 3.Once the pork changes color, …	1.ピーマンはヘタと種を除き、縦に5mm幅に切る。豚肉は7mm幅に切る。 2.フライパンにサラダ油大さじ1、豚肉を入れ、豚肉をほぐしてから中火にかける。 3.油が冷たいうちに豚肉をほぐしてから炒めると、豚肉どうしがくっつきにくくなる。 4.肉の色が変わったらピーマンを加え、油が回ったらうまみそ酢を加えて炒める。汁けがなくなったら器に盛り、白ごま、七味とうがらしをふる。 ピーマンは炒めすぎずに、色よくシャキッとした食感に。	0.8	2	10	180	1								1					1				1		1				1
26	2023-05-24	Vietnamese Bánh Mì Sandwich	Small baguettes (2 pieces) Pork loin (200g) A: [Garlic (grated) 1 teaspoon Sugar 1 teaspoon Fish sauce (Nam Pla) 1 teaspoon Oyster sauce 1 teaspoon Salt, a pinch Black pepper, a pinch] Daikon radish 50g Carrot 50g B: [Vinegar 1 tablespoon Sugar 1 tablespoon] Cilantro (coriander), mint leaves, as needed Salt Sesame oil Mayonnaise	1. Marinate the pork In a bowl, mix together the ingredients in A, then add the pork and rub the marinade into the meat. 2. Make the pickled vegetables (namasu) In another bowl, julienne the daikon and carrot, then sprinkle with 1 teaspoon of salt and massage it in. Once the vegetables soften, quickly rinse them with water and squeeze out the excess moisture. Add the ingredients in B (vinegar and…	1.豚肉に下味をつける ボウルに【Ａ】を混ぜ合わせ、豚肉を加えてもみ込む。 2.なますをつくる 別のボウルに大根とにんじんを細切りにして入れ、塩小さじ1をもみ込む。しんなりとしたらサッと水で洗って水けを絞り、【Ｂ】を加えて混ぜる。 3.バゲットを焼く バゲットは横から深く切り目を入れる。切り口を開いて1本ずつフライパンに入れ、中火にかけて切り口をカリッとさせ、取り出す。 4.豚肉を焼く 同じフライパンにごま油大さじ1を中火で熱し、「1」の豚肉をこんがりとするまで両面焼く。 5.「3」のバゲット1本につきマヨネーズ小さじ2ずつを切り口に塗り、「4」の豚肉、汁けをきった「2」のなます、パクチー、ミントの葉を順に重ねる。好みでナムプラー適量（分量外）をかけてはさむ。	3.5	2	30	610	1												1	1	1			1					1
27	2023-05-24	Simmered Japanese Peppercorns Tsukudani	Prepared fresh Japanese peppercorns (sansho), 500g Soy sauce (shoyu) Sake Mirin	1.Place the prepared fresh Japanese peppercorns in a pot, and add just enough water to cover them lightly (about a thin layer of water). 2.Add soy sauce, sake, and 3/4 cup of mirin to the pot. Without covering with a lid, simmer over medium heat for 20 to 30 minutes. When the liquid has almost evaporated, add a little more mirin to give the dish a nice glaze.	1.鍋に下準備をした実山椒を入れ、ヒタヒタの水を注ぐ。 2.「1」にしょうゆ・酒と、みりんカップ3/4を加え、ふたをせずに中火で20～30分間煮る。汁けがなくなったら、みりん少々を加えてつやを出す。	34.8	Easy-to-make quantity	30	700						1								1		1	1		1		1
28	2023-05-26	Simmered New Onions	New onions (shintamanegi) — 2 onions (400–450g) Thinly sliced pork (off-cuts) — 100g Sansho pepper powder — as needed Vegetable oil Salt Black pepper	1.Cut the onions in half horizontally, briefly rinse them in water, and separate into rings. (Do not remove the core; just push it out with your thumb. It’s okay if the rings overlap.) 2.Heat 1 tablespoon of vegetable oil in a frying pan, add the onion rings from step 1, sprinkle with a little salt, and sauté over medium heat until they become slightly soft. (Rinsing the onions helps them cook mo…	1.たまねぎは横半分に切り、サッと水にくぐらせ、リング状にほぐす。 芯も取らずに、親指で押し出します。重なっていても大丈夫。 2.フライパンに植物油大さじ1、「1」を入れ、塩少々をふり、中火で少ししんなりするまで炒める。 たまねぎは水にくぐらせてから炒めると、火が通りやすいです。 3.豚肉をたまねぎの上にかぶせるように広げてのせ、肉に塩少々をふる。 4.フライパンにふたをし、弱火で6～8分間蒸し煮にして豚肉に八分（ぶ）どおり火を通す。 5.ふたを取って強火にしてあおり、煮汁を煮詰めてからめる。器に盛り、好みで粉ざんしょう、黒こしょう適宜を添える。	0.6	2	20	250	1												1	1							1	1		1
29	2023-05-31	Sesame and Scallion Soy Sauce Dressing	Green onion (negi) — 1/2 stalk (40g) Soy sauce — 1/2 cup Ground sesame seeds — 3 tablespoons Sake — 3 tablespoons Mirin — 3 tablespoons	Coarsely chop the green onions. For the green parts of the green onions, which tend to be slimy, slice them open into a flat strip and scrape off the slimy part with a knife before chopping. In a storage container, mix the ingredients labeled [A] well. Add the chopped green onions from step 1 and mix again thoroughly. If the green onions and sesame seeds float to the top over time, mix everything…	ねぎは粗みじん切りにする。 ねぎの青い部分はぬめりが多いので、一枚に切り開き、包丁でこそげてぬめりを除いてから切るとよい。 保存容器に【Ａ】を入れてよく混ぜ、「1」のねぎを加えてさらに混ぜる。 時間がたってねぎ、ごまが浮いてきたら、使う前にもう一度全体を混ぜるとよい。	17.4	Easy-to-make quantity	5	320					1											1	1		1									1
30	2023-05-31	Sashimi Marinated in Sesame Green Onion Soy Sauce	3 tablespoons sesame green onion soy sauce 200g sashimi (your choice of fish) 3–4 lettuce leaves A small amount of toasted nori (seaweed)	1.If the sashimi pieces are large, cut them into bite-sized pieces. Arrange the sashimi in a shallow dish and pour the sesame green onion soy sauce over them. Turn them over once halfway through and marinate for about 5 minutes. 2.Thinly slice the lettuce into shreds. Cut the toasted nori into thin strips using kitchen scissors. 3.Place the shredded lettuce on a serving plate, drain the marinade …	1.刺身は大きければ食べやすく切る。バットに刺身を並べ、ごまねぎじょうゆだれをかける。途中で一度上下を返し、5分間ほどつける。 2.レタスはせん切りにする。のりは料理ばさみで細切りにする。 3.器にレタスを敷き、「1」の刺身の汁けをきって盛り、のりをのせる。	1.2	2	10	180				1												1												1
31	2023-05-31	Tomato and Green Pepper Garlic Sauce	1 tomato (200g) 1 green bell pepper (30g) 4–5 green onions (30g) 1 clove garlic A: [3 tablespoons olive oil 1 teaspoon salt 1 teaspoon vinegar 1/2 teaspoon black pepper]	1.Cut the tomato into 1 cm cubes. Remove the stem and seeds from the green bell pepper and cut it into 5 mm cubes. Slice the green onions thinly, and finely chop the garlic. 2.Place all the chopped ingredients and the seasonings (A) — olive oil, salt, vinegar, and black pepper — into a bowl. Mix well. It's ready to eat immediately.	1.トマトは1cm角に切り、ピーマンはヘタと種を除いて5mm角に切る。細ねぎは小口切り、にんにくはみじん切りにする。 2.「1」と【Ａ】をボウルに入れ、よく混ぜ合わせる。すぐに食べられる。	6	Easy-to-make quantity	5	430					1								1	1				1										1
32	2023-05-31	Pan-Seared Salmon	Tomato-Pepper Garlic Sauce – 4 to 6 tablespoons Fresh salmon fillets – 2 pieces (200g) A: [Sake – 2 teaspoons Salt – 1/4 teaspoon] Green leaf lettuce – as needed Salad oil	1.Prepare the salmon: Cut the salmon fillets in half. Mix with the ingredients from A (sake and salt), and let sit for 10 minutes. Then pat dry with paper towels. 2.Sear the salmon: Heat 1/2 tablespoon of salad oil in a frying pan over medium heat. Place the salmon pieces in the pan and cook for 4–5 minutes. Flip and cook for another 2–3 minutes. Tip: Lining the salmon along the side of the pan h…	1.さけは半分に切り、【Ａ】をからめて10分間おき、水けを拭く。 2.フライパンにサラダ油大さじ1/2を中火で熱して「1」のさけを並べ、4～5分間焼く。上下を返してさらに2～3分間焼く。 さけはフライパンの側面に沿って並べると、効率よく加熱ができ、早く火が通る。 3.「2」を器に盛って、ちぎったグリーンリーフを添え、トマピーにんにくだれをかける。	1.5	2	10	200				1									1	1			1						1
33	2023-06-02	Pork Simmered in Sake	Thinly sliced pork scraps (large pack) – 300g A: [Sake – 3 tablespoons Salt – 1/2 teaspoon] Black pepper	1.Simmer and Dry-Fry: Place [A] (a mixture of sake and possibly other seasonings) into a frying pan and heat over medium heat. Once it comes to a boil, add the pork. Stir continuously with cooking chopsticks (or a spatula), cooking the pork thoroughly. When the pork is fully cooked and only a small amount of liquid remains, sprinkle with a little black pepper. Tip: Let it cook slowly and thorough…	1.フライパンに【Ａ】を入れて中火にかける。沸いたら豚肉を加え、菜箸で混ぜながらいりつける。豚肉に火が通り、汁けがほんの少し残るくらいになったら、こしょう少々をふる。 しっかり火が通るようにじっくり煎り付け、汁けがほんの少し残るくらいで取り出す。 2.バットに取り出して冷まし、保存容器に入れる。 保存：冷蔵庫で約3日間。	3.3	Easy-to-make quantity	10	810	1												1	1			1						1
34	2023-06-07	Honey pickled plums with 5% salt content	Ripe ume plums – 1 kg White liquor (shochu or neutral spirit) – 2 tablespoons Coarse salt – 50 g (5% of the plum's weight) Honey – 150 g (15% of the plum's weight)	Salt & Honey Pickling (Early to Late June) 1.Wash the plums gently in water without damaging them. Drain in a colander. Pat them dry carefully with paper towels, then spread them out on a tray lined with dry paper towels and allow the surface moisture to fully dry. 2.Remove the stems (the small calyx at the top) with a toothpick. 3.Divide the plums evenly into two freezer-safe plastic bags. Add 1…	塩・はちみつ漬け 梅は傷つけないように水洗いをし、ざるに上げる。紙タオルで水けを丁寧に拭き、さらに表面の水分が乾くまで、紙タオルを敷いたバットに広げて乾かす。 なり口のヘタを竹串で取り除く。 冷凍用保存袋2枚に梅を半量ずつ入れる。ホワイトリカーを大さじ1ずつ袋に加え、口を閉じて全体に行き渡らせる。 ホワイトリカーのアルコール分に殺菌効果があるので、カビや腐敗を防ぐことができる。 塩を半量ずつ加え、梅にからめる。さらにはちみつを半量ずつ加え、梅をつぶさないように注意して全体に行き渡らせる。 袋ごと水につけてしっかりと空気を抜き（水が入らないように注意）、口を閉じる。袋の水けをよく拭き、保存袋をもう1枚ずつ重ねて二重にし、口を閉じる。 塩とはちみつが梅の表面に密着して、痛みにくくなる。 「5」を平らにしてそれぞれバットではさみ、おもしをのせて常温におく。1日1〜2回袋の上下を返し、塩とはちみ…	1	Easy-to-make quantity		18						1							1				1										1
35	2023-06-07	Thinly sliced/Thickly sliced/Diced (small cube) pickled ginger	Fresh young ginger (shin-shoga): 200 g A: [Rice vinegar: ¾ cup Sugar: 50 g Salt: ½ tablespoon]	Preparation 1.Wash the ginger thoroughly. If there are any dirty spots on the skin, gently scrape them off with a spoon or similar tool to clean. Cut the ginger into three types: about one-third of the ginger into very thin slices, one-third into thick slices about 5–7 mm thick, and the remaining one-third into diced pieces about 5 mm cubes (arare-cut). Make the sweet vinegar (amazus) 2.In a pot,…	下ごしらえをする しょうがはよく洗う。皮に汚れているところがあれば、スプーンなどで軽くこそげてきれいにする。約1/3量ずつ、ごく薄切り、5～7mm厚さの厚切り、約5mm角のあられ切りの3種類に切る。 薄切り・厚切りは繊維を断つように切る。端のほうを包丁で厚切り→スライサーで薄切り→残った部分をあられ切りの順で切ると効率的。 甘酢をつくる 【A】を鍋に入れて中火にかける。混ぜながら砂糖と塩を溶かし、フツフツとしてきたら火を止め、粗熱を取る。 しょうがを漬ける 別の鍋にたっぷりの湯を沸かし、「1」のしょうがをそれぞれ入れ、数秒間ゆでてざるに上げる。紙タオルの上に広げ、余分な水けを除く。粗熱を取り、それぞれ清潔な保存容器に入れて「2」を1/3量ずつ注ぐ。冷めたら冷蔵庫で漬ける。 薄切り・あられ切りガリは翌日から食べられる。厚切りガリは5日間ほどおくのがおすすめ。 保存:冷蔵庫で約6か月間。	9	Easy-to-make quantity	15	280						1							1		1			1			1						1
36	2023-06-09	Herb-Marinated Pork Sauté	Pork shoulder loin (2 pieces, 360g) A: [Garlic (1 clove) Black peppercorns (crushed), 2 teaspoons (5g) Mixed herbs, 1/2 teaspoon White wine, 1/4 cup Olive oil, just under 1 tablespoon (about 10g)] Cabbage, 1/4 head (300g) White sesame seeds, 2 to 3 teaspoons Salt Olive oil (for seasoning)	Marinate the pork 1.Sprinkle 1–2 pinches of salt evenly on both sides of the pork and let it sit for about 10 minutes. 2.Cut the garlic clove in half lengthwise. Crush the black peppercorns on a cutting board using the bottom of a pot or similar object. Put the garlic, crushed black pepper, mixed herbs, white wine (or sake), and pork into a resealable plastic bag. Remove the air, seal the bag, an…	豚肉をマリネする 豚肉は両面に塩1〜2つまみをふり、10分間ほどおく。 にんにくは縦半分に切る。黒こしょうはまな板に置き、鍋の底などでつぶす。ジッパー付き保存袋に【Ａ】を入れて豚肉を加え、空気を抜いて袋の口を閉じ、冷蔵庫に一晩おく。 付け合わせをつくる キャベツは食べやすくちぎってボウルに入れ、塩2〜3つまみをまぶす。5分間ほどおいて水けをきり、オリーブ油大さじ1/2～1を回しかける。白ごまをふり、手で軽く混ぜる。 豚肉を焼く 「2」の豚肉の汁けをきり、紙タオルで押さえる。フライパンにオリーブ油大さじ1～1+1/2を強めの中火で熱して豚肉を並べ、油をスプーンですくって回しかけながら、5～6分間じっくりと焼く。焼き目がついたら上下を返し、反対側も油を回しかけながら4分間ほど焼く。 残ったマリネ液がもったいないと思ったら、ソテーのソースに。中火でしっかりと沸騰させてアクを取り、少し煮詰めれば…	1.7	2	20	540	1												1	1			1				1		1
37	2023-06-14	Mapo Tofu	1 block of firm tofu (momen tōfu), 300 g 60 g ground beef 40 g finely sliced green onion (scallions) A: [1 tablespoon doubanjiang (spicy fermented broad bean paste) 1 tablespoon fermented black beans (dou-chi) 1 teaspoon minced garlic 1 teaspoon sweet bean sauce (tianmianjiang)] B: [2 teaspoons Shaoxing wine 1/3 teaspoon soy sauce 160 ml chicken broth or stock 2 teaspoons cornstarch slurry Ground…	1.Prep the tofu and green onions: Cut the tofu into 1.5 cm (about ½ inch) cubes and place in a heatproof bowl. Pour in enough boiling water to cover and let sit for 4–5 minutes. Slice the green onions into 7 mm rounds. Soaking the tofu in hot water prevents it from breaking apart and keeps the texture plump and smooth. 2.Cook the meat: Heat 3 tablespoons of cooking oil in a frying pan over low he…	豆腐は1.5cm角に切って耐熱ボウルに入れ、かぶるくらいの熱湯を注いで4～5分間おく。細ねぎは7mm幅に切る。 熱湯に浸しておくとくずれにくくなるだけでなく、豆腐どうしがくっつかず、プルッと理想的な食感になる。 フライパンにサラダ油大さじ3を弱火で熱し、ひき肉を入れて炒める。ほぐれてきたら中火にし、透明な脂が出てくるまでよく炒めて火を通す。 ひき肉の水分がとんで、パチッとはねるくらいまで炒める。 【A】を順に加えてさらに炒め、香りがたったら【B】を順に加える。「1」の豆腐の水けをきって加え、弱火で1分間ほど煮る。 「1」の細ねぎを加え、よく混ぜた水溶き片栗粉を回し入れ、とろみをつける。最後に強火にし、表面に油が浮いてくるまで火を入れる。仕上げに好みで花椒粉をふる。 最後に強火にすると香ばしさが出る。油を浮かせることで、サラッとした口当たりに。	2.7	2	15	410		1					1							1		1	1				1			1
38	2023-06-14	Cucumber Dumplings	Cucumber: 1 (100g) Ground pork: 120g A: [Sake: ½ tablespoon Soy sauce: 1 teaspoon Grated ginger: 1 teaspoon Salad oil (vegetable oil): 1 teaspoon Pepper: a small amount] Gyoza wrappers: 12 pieces Ponzu soy sauce: as desired Salt: to taste Salad oil (vegetable oil): as needed	1.Prepare the cucumber: Cut the cucumber lengthwise into 6 wedges, then slice them thinly crosswise. Sprinkle with ⅓ teaspoon salt and let sit for about 15 minutes. Squeeze out the excess moisture thoroughly. 2.Make the filling: In a bowl, combine the ground pork and the ingredients from [A]. Mix well by hand until sticky. Add the drained cucumber and mix briefly to combine. Note: Don't overmix a…	きゅうりは六つ割りにして横に薄切りにし、塩小さじ1/3をまぶして約15分間おく。水けをしっかりと絞る。 ボウルにひき肉、【A】を入れ、手でよく練り混ぜる。「1」のきゅうりを加え、ざっと混ぜ合わせる。 きゅうりから水分が出るので練りすぎないように注意。 ギョーザの皮の縁に水適量をつけ、「2」を1/12量（約大さじ1）ずつのせ、半分に折ってひだを2～3か所寄せながら閉じる。 フライパンの中で立てばよいので、ひだは2～3か所でOK。 フライパンにサラダ油大さじ1を中火で熱し、「3」を並べて約1分間焼く。熱湯カップ1/3を注ぎ、ふたをして約3分間蒸し焼きにする。ふたを外し、サラダ油大さじ1/2を鍋肌から回し入れ、底面に焼き色がつくまで2～3分間焼く。好みでポン酢しょうゆを添える。	0.2	12 dumplins	20	55	1												1	1		1	1					1	1
39	2023-06-21	Waka-ayu	Gyūhi (Soft Sweet Mochi Filling)： Shiratamako (glutinous rice flour): 35 g Water: 70 g Granulated sugar: 70 g Batter (for outer layer): Granulated sugar: 100 g Eggs: 2 Honey: 10 g Water: 60 g Cake flour (weak flour): 110 g Baking soda: 0.5 g Other: Potato starch (for dusting) Vegetable oil	Make the Gyūhi (soft sweet mochi filling) 1.In a microwave-safe bowl, add shiratamako (glutinous rice flour). Gradually add the measured water while whisking until smooth. Add sugar and mix well. Microwave uncovered at 600W for 2 minutes. Stir the mixture with a heatproof spatula, then microwave again (uncovered) for 30 seconds and stir thoroughly. 2.Pour the mixture into a mold dusted with potat…	ぎゅうひをつくる 耐熱ボウルに白玉粉を入れ、分量の水を少しずつ加えながら、泡立て器で溶きのばす。上白糖を加えて混ぜ、ラップをせずに電子レンジ（600W）に2分間かける。耐熱のゴムべらで全体を混ぜ、再びラップをせずに電子レンジ（600W）に30秒間かけ、よく混ぜる。 片栗粉をふった型に「1」を流し入れる。茶こしで片栗粉適量をふって指で平らにならし、さらに片栗粉をまんべんなくふる（乾燥防止）。粗熱が取れたらラップをして、冷凍庫で1時間冷やし固める。 型から取り出し、長辺を半分に切る。片栗粉適量をまぶしながら、1.5cm幅くらいの10等分の棒状に切る。 生地をつくる 上白糖をざるでふるってボウルに入れ、溶き卵を3〜4回に分けて加え、泡立て器で混ぜ合わせる。 はちみつ、水の半量を加えて混ぜる。薄力粉をざるでふるい入れ、混ぜ合わせる（泡立てると【生地】がふくらみすぎるので、すり混ぜるように）。ラッ…	0.1	10 pieces	60	140						1									1								1
40	2023-06-21	Tuna Tomato	Tomatoes: 2 (300g) A: [Canned tuna: 1 can (70g) Sesame oil: 1 tablespoon Grated garlic: 1/4 teaspoon Granulated chicken soup stock: 1/2 tablespoon] Black pepper (to taste)	1.Cut the tomatoes into 6 vertical wedges. 2.In a bowl, mix the ingredients in A, then add the tomatoes and toss to coat. Serve on a plate and sprinkle a pinch of black pepper on top.	1.トマトは縦6等分のくし形に切る。 2.ボウルに【A】を混ぜ、トマトを加えてあえる。器に盛り、黒こしょう1つまみをふる。	1.5	2	3	130				1										1														1
41	2023-06-23	Dry Curry	Ground pork — 400g Onion — 1 (200g), finely chopped Large eggplant — 1 (130g), diced Zucchini — 1 (200g), diced Curry powder — 1 to 2 tsp (adjust to taste) Mixed beans (canned) — 1 can (400g), drained Cooked rice — as needed Boiled eggs — 3 to 4 Olive oil — for cooking Salt — to taste Black pepper — to taste Tomato ketchup — to taste	1.Cut the onion into 1 cm cubes. Heat 1 tablespoon of olive oil in a frying pan over medium heat, add the onion and a pinch of salt, then reduce to low heat and sauté slowly until translucent. 2.Remove the stems from the eggplant and zucchini, then cut them into 1 cm cubes. When the onion becomes translucent, add the eggplant and zucchini and continue to sauté. 3.Once the vegetables are softened,…	1.たまねぎは1cm角に切る。フライパンにオリーブ油大さじ1を中火で熱し、たまねぎ、塩1つまみを入れて弱火にし、じっくりと炒める。 2.なす、ズッキーニはヘタを除いて1cm角に切る。たまねぎが透明になったら、なす、ズッキーニを加え、さらに炒める。 point:たまねぎは先にじっくり炒めて甘みを引き出す。その間に、ほかの野菜を切るとよい。 3.野菜がしんなりとしたらひき肉を加えて強めの中火にし、塩小さじ1/2強、黒こしょう適量をふって炒める。肉の色が変わったらカレー粉を加えて炒め、香りがたったらトマトケチャップ大さじ3を加えて混ぜる。 point:ひき肉を加えたら火を強め、水分が出ないうちにサッと火を通す。 トマトケチャップは加えすぎると味が重くなるので注意。 ミックスビーンズは食感を残すために最後に加える。 4.全体がなじんだら汁けをきったミックスビーンズを加え、温まったら味をみて塩・黒…	2.4	3～4	15	720	1												1	1							1			1
42	2023-06-28	Layered Simmered Eggplant, Pork, and Tomato	Eggplants: 4 (320g) Pork belly: 150g Tomato: 1 (200g) Garlic: 1 clove Mentsuyu (3x concentrated noodle soup base): 2 tablespoons Green shiso leaf: 1 leaf Salt: to taste Sesame oil	Preparation 1.Remove the stems from the eggplants and cut each in half lengthwise. Make diagonal 5mm cuts on the skin side. Slice the tomato horizontally into 1cm thick rounds. Cut the pork belly into 5cm lengths and rub with a little salt. Point: Making cuts in the eggplant helps it absorb the flavors better and cooks faster. Layer the ingredients in the pan 2.In a deep frying pan or pot, heat 1…	1.下ごしらえをする なすはヘタを除いて縦半分に切り、皮側に斜めに5mm幅の切り目を入れる。トマトは横に1cm厚さの輪切りにする。豚肉は5cm長さに切り、塩少々をもみ込む。 2.フライパンに具材を重ねる 深めのフライパン（または鍋）にごま油大さじ1を入れ、なすを皮側を下にして並べる。豚肉の1/2量、にんにく、トマト、残りの豚肉の順に重ねる。 具材を重ねたら、あとは火にかけるだけ！ 3.蒸し煮にする めんつゆを回しかけ、ふたをして中火で8分間煮る。器に盛り、青じそをちぎってのせる。	2.1	2	20	400	1												1								1	1
43	2023-06-28	Boiled Eggplant and Pork with Sesame Ponzu Sauce	Eggplant: 3 (240g) Pork loin: 160g Cabbage: 1/5 head (160g) Myoga (Japanese ginger): 2 A: [Water: 5 cups Salad oil: 2 tablespoon Salt: 1+1/2 tablespoon] Sesame Ponzu Sauce (Goma Pon) [Sesame paste: 50g Ponzu soy sauce: 3 tablespoon Vinegar: 1 tablespoon Sugar: 1 tablespoonp]	Preparation 1.Remove the stems from the eggplants and cut them in half lengthwise, then slice them into thin strips. Quickly soak them in water, then drain in a colander. Shred the cabbage and myoga thinly, soak them briefly in water, and drain well. If the pork slices are long, cut them in half. Boil the eggplants 2.Put the ingredients of A (water, salad oil, salt) into a pot and heat it. Once b…	1.下ごしらえをする なすはヘタを除いて縦半分に切り、細長い薄切りにする。サッと水にさらし、ざるに上げる。キャベツとみょうがはせん切りにし、ともにサッと水にさらし、水けをきる。豚肉は長ければ半分に切る。 2.なすをゆでる 鍋に【A】を入れて火にかける。沸いたら「1」のなすを加えて強めの中火で1～2分間ゆで、引き上げてざるに上げる。 ゆで加減の目安は、菜箸でつかむとなすがクッタリして少し折れ曲がるくらい。 3.豚肉をゆでる 「2」の鍋を再び沸かして「1」の豚肉を入れ、色が変わって火が通ったら、なすと同じざるに上げる。 なすと豚肉は同じ湯でゆでる。 4.ごまポンをつくる ボウルに練りごまを入れ、ポン酢しょうゆを少しずつ加えながら混ぜ、酢、砂糖を加えてよく混ぜる。器にキャベツとみょうがを敷いてなすと豚肉を盛り、【ごまポン】をかける。	2	2	15	410	1												1		1	1		1			1
44	2023-06-30	Japanese-style Stir-fried Vegetables	Onion 1/4 piece (50g) Cabbage 2–3 leaves (150g) Green bell pepper 1 piece (net weight 30g) Aburaage (fried tofu pouch) 30g Mentsuyu (4x concentrated) 1 tablespoon Chirimenjako (dried tiny sardines) 1 tablespoon Rice oil	1.Cut the onion vertically into 1 cm wide slices. Roughly chop the cabbage. Cut the green bell pepper in half lengthwise, remove the seeds and stem, then slice it horizontally into 1 cm wide pieces. Cut the fried tofu pouch (aburaage) into 1 cm wide strips. 2.Heat 1/2 tablespoon of rice oil in a frying pan over medium heat. Add the onion and dried tiny sardines (chirimenjako). Stir-fry until ever…	1.たまねぎは縦に1cm幅に切る。キャベツはザク切りにする。ピーマンは縦半分に切って種とヘタを除き、横に1cm幅に切る。油揚げは1cm幅に切る。 2.フライパンに米油大さじ1/2、たまねぎ、ちりめんじゃこを入れる。中火で炒め、全体に油がなじんだら水大さじ1を加えて炒める。 炒め物のコツは、味が出るものと堅いものから炒めること。冷たいところから余裕をもって炒めはじめると、たまねぎの表面を焦がさず。中までしんなりと炒められる。 3.たまねぎがしんなりとしたら、キャベツ、ピーマン、油揚げを加えて炒める。野菜がしんなりとしたら、めんつゆを加えて全体にからめる。	2.2	1	10	250					1		1							1										1	1
45	2023-07-01	Pickled Plum	Fully ripe ume plums – 1 kg White liquor (shochu or distilled alcohol, ~35%) – 50 ml Coarse salt – 110 g Coarse salt (for final covering/preservation) – 30 g	1. Salting the Plums Fill a large bowl with plenty of water and gently wash the ripe plums. Drain in a colander. What you'll need: A storage container (4–5 liters, enamel or another acid-resistant material) A drop-lid (otoshibuta) A weight (1–1.5 kg) Disinfect all equipment by wiping with a cloth soaked in food-grade alcohol. 2. Preparation Thoroughly wipe off the moisture from the plums. Use a t…	塩漬け ボウルにたっぷりの水をはり、梅を入れてやさしく洗う。ざるに上げて水けをきる。よく水けを拭き、なり口のヘタを竹串で取り除く。 保存容器の底に分量の粗塩から1つかみを敷く。 ボウルに梅の1/3量を入れ、ホワイトリカーの1/3量を回しかけて手でなじませる。 汁けごと保存容器に入れ、残りの粗塩の1/3量をまぶす。残りも同様にあと2回繰り返し、重ね入れる。保存用の粗塩でふたをするように覆う。 押しぶたをのせ、おもしをのせる。そのまま紙などをかぶせ、ひもで縛って暗く涼しい場所に1週間ほどおく。3日目ごろに梅酢が梅の7分目くらいまで上がってきたら、おもしを約半分の重さにする。梅酢が完全に上がったら赤じそ漬けに。 赤じそ漬け 赤じそは葉を摘む。ボウルに入れ、流水で3回ほど洗う。ざるに上げて水けをきり、水けをしっかりと拭き取る。 材料 ・赤じそ:200g(正味175g) ・粗塩:35g(赤じその正…		Easy-to-make quantity								1							1				1										1
46	2023-07-01	Taiwan-style Tea Umeboshi (Pickled Plums with Oolong Tea):	Ripe Ume Plums – 1 kg White Rum – 80 ml Coarse Salt – 50 g	Salt Curing (First Stage) 1.Fill a large bowl with plenty of water and gently wash the ripe ume plums. Drain them in a colander, pat thoroughly dry, and remove the stems using a bamboo skewer. Items you'll need: A storage container (4–5 liters), made of acid-resistant material such as enamel. A pressing lid A weight (1–1.5 kg) Sterilize all utensils and containers by wiping with a cloth soaked in…	1.塩漬け ボウルにたっぷりの水をはり、梅を入れてやさしく洗う。ざるに上げてよく水けを拭き、竹串でなり口のヘタを除く。 用意するもの ・保存容器(容量4～5リットル)ホウロウなど酸に強い材質のもの。 ・押しぶた ・おもし(1～1.5kg) 食品用アルコールをしみ込ませた布巾で拭くなどして消毒する。 2.保存容器の底に分量の粗塩から1つかみを敷く。ボウルに梅の1/3量を入れ、ラム酒の1/3量を回しかけて手でなじませる。 3.汁けごと保存容器に入れ、残りの粗塩の1/3量をまぶす。残りも同様にあと2回繰り返し、重ね入れる。 4.押しぶたをのせ、おもしをのせる。そのまま紙などをかぶせ、ひもで縛って暗く涼しい場所に3～4日間おく。梅酢が梅にかぶるくらいまで上がってきたら、手で梅を取り出し、汁けをきってボウルに移す。 5.本漬け 保存瓶の底に分量のきび糖から1つかみを敷き、梅の1/3量を並べる。残り…		Easy-to-make quantity								1							1				1										1
47	2023-07-05	Sweet & Savory Stir-Fry with Goya (Bitter Melon) and Ground Pork	1 goya (bitter melon) (250–280 g) 200 g ground pork 1 clove garlic 1/2 red chili pepper A: [1 tablespoon sake 1 tablespoon mirin] White sesame seeds Sesame oil Salt Soy sauce	1.Cut the goya (bitter melon) in half lengthwise, remove the seeds and white pith, then cut into 2 cm cubes. Soak in water for 5 minutes, then drain and pat dry thoroughly. Soaking the goya in water reduces its bitterness, making it easier to eat. 2.Heat 2 teaspoons of sesame oil and the garlic in a frying pan over medium heat. When fragrant, add the ground pork, red chili pepper, and a pinch of …	1.ゴーヤーは縦半分に切ってワタを除き、2cm角に切る。水に5分間さらし、ざるに上げて水けをしっかりと拭く。 ゴーヤーは水にさらすと、苦みが抜けて食べやすくなる。 2.フライパンにごま油小さじ2、にんにくを入れ、中火にかける。香りがたったら、ひき肉、赤とうがらし、塩少々を加えて炒め合わせる。ひき肉に半分くらい火が通ったら「1」のゴーヤーを加え、脂をなじませるように炒める。 ひき肉に完全に火が通る前にゴーヤーを加えると、ゴーヤーとひき肉の脂のなじみがよくなる。 3.ゴーヤーが脂を吸って透き通ってきたら【A】を加えてひと煮立ちさせる。しょうゆ大さじ1、塩小さじ1/4を加え、汁けがなくなるまで炒める。器に盛り、好みで白ごまをふる。	2.4	2	15	290	1												1	1		1	1		1		1			1
48	2023-07-05	Tofu Cold Soup with Lots of Condiments	Silken tofu (kinugoshi tofu) — 1/2 block (150g) Cucumber — 1 (100g) Myoga (Japanese ginger) — 2 Shiso leaves (green perilla) — 5 leaves Ginger — 2 small pieces White sesame seeds — 3 tablespoons A: [Chirimen jako (dried small sardines) — 20g Miso paste — 2 tablespoons Sake — 1 teaspoon] Dashi stock — 1+3/4 cups Cooked rice — as needed Salt — to taste Soy sauce — to taste	1.Mix the A ingredients. Heat 2 and 1/2 tablespoons of white sesame seeds in a frying pan over medium heat until lightly toasted, then transfer them to a mortar. Add the mixture from step 1 (the A mixture) back into the frying pan and cook over medium heat, stirring occasionally until the miso releases a fragrant aroma. Then turn off the heat and let it cool. 2.Prepare the vegetables. Slice the c…	1.【A】を混ぜ合わせる。フライパンに白ごま大さじ2+1/2を入れて中火にかけ、サッといってすり鉢に入れる。【A】をフライパンに入れ、中火で時々混ぜながら焼きつけ、火を止めて冷ます。 みそは香ばしい香りがしてきたらOK。 2.きゅうりは2～3mm厚さの輪切りにしてボウルに入れ、塩小さじ1/4をまぶし、10分間おく。しんなりしたら水けを絞る。みょうがは小口切りにして水に数分間さらし、ざるに上げて水けを拭く。青じそはせん切りにする。 3.すり鉢に入れたごまを軽くすり（半ずりくらい）、「1」の焼いたみそを加えてさらにすり混ぜる。だしに塩小さじ1/4を加えて混ぜ、すり鉢に少しずつ加えて混ぜる。みそが溶けたら、しょうゆ小さじ1を加えて混ぜ、豆腐をスプーンですくって加える。「2」としょうがをのせ、白ごま大さじ1/2をふる。ご飯を器に盛り、冷や汁をかけて食べる。	4.4	2	20	430					1		1		1				1			1	1			1			1
49	2023-07-07	Spiced Stir-Fried Potatoes	Potatoes: 2 (about 250g) Onion: 1/2 (about 100g) Ginger and garlic: 1/2 teaspoon (combined) Cilantro (coriander leaves): 2–3 sprigs A: [Cumin seeds Mustard seeds Turmeric powder: 1/2 teaspoon Ground coriander: 1 teaspoon Cayenne pepper: 1/4 teaspoon] B: [Lemon juice: 1 tablespoon Salt: a little more than 1/2 teaspoon Olive oil]	1.Cut the potatoes into 1 cm cubes and boil them for 4–5 minutes until tender. Drain in a colander. Finely chop the onion. Roughly chop the cilantro. Note: Boiling the potatoes first makes cooking easier. 2.In a frying pan, heat 1 tablespoon of olive oil with cumin seeds and mustard seeds over medium-low heat. Cook gently so they don’t burn. When they start popping and release their aroma, add th…	1.じゃがいもは1cm角に切り、柔らかくなるまで4～5分間ゆでて、ざるに上げる。たまねぎはみじん切りにする。パクチーはザク切りにする。 じゃがいもは先にゆでておきます。 2.フライパンにオリーブ油大さじ1とクミンシードとマスタードシードを弱めの中火で熱し、焦がさないように火を通す。パチパチと音がして香りがたったらたまねぎを加え、中火にして約2分間炒める。しょうがとにんにくを加えて炒め、香りがたったら「1」のじゃがいもを加えて炒め合わせる。 3.残りのスパイスを加えてサッと炒め合わせ、【B】を加えて味を調える。全体がなじんだらパクチーを加えてサッと混ぜ合わせる。器に盛り、好みでパクチーの葉適宜（分量外）をのせる。	1.7	2	20	150					1								1	1							1			1
50	2023-07-12	Mixed Summer Vegetable Pickles	Vegetables of your choice Here, cucumber, carrot, celery stalk, red and yellow bell peppers, okra, myoga (Japanese ginger), and ginger are used (Total about) 400–450g Pickling liquid: 1–2 dried red chili peppers 1 teaspoon black peppercorns 1 bay leaf 3/4 cup vinegar and water (combined) 90–100g sugar 1/2 tablespoon salt	1. Cut the vegetables Cut the cucumber into quarters lengthwise, remove the seeds, and cut into 4 equal lengths. Cut the carrot and celery into sticks about 4 cm long. Cut the bell peppers in half lengthwise, remove the stems and seeds, and slice them lengthwise about 1 cm wide. Wash the okra under running water while rubbing gently, remove the calyx or cut off the stem, then cut diagonally in ha…	1.野菜を切る きゅうりは四つ割りにして種を除き、長さを4等分に切る。にんじんとセロリは4cm長さほどの棒状に切る。パプリカは縦半分に切ってヘタと種を除き、縦に1cm幅に切る。オクラはネットごとこするようにして洗い、ガクをむくかヘタを切り落として斜め半分に切る。みょうがは四つ割りにする。しょうがは薄切りにする。ざっと混ぜ、すべて保存瓶に入れる。 野菜は棒状に形をそろえて切ると、肉巻きなどのアレンジがしやすくなるので、おすすめ。 2.ピクルス液をつくる 【ピクルス液】の材料を、酸に強い材質の鍋に入れ、中火にかける。よく混ぜて砂糖を溶かし、ひと煮立ちさせたら火を止める。 3.漬ける 「1」の保存瓶に【ピクルス液】を注ぎ、熱いうちに表面にピッタリと落としラップをする。冷めたらふたをして、冷蔵庫で保存する。 冷めたら食べられるが、翌日になるとより味がなじむ。	9.1	Easy-to-make quantity	15	480					1								1	1	1			1			1						1
51	2023-07-12	Chilled Genovese Pasta	Basil leaves: 50g Pine nuts: 45g Walnuts: 15g Garlic: 1 clove Olive oil: 3/4 cup Parmesan cheese: 3 tablespoons Salt and pepper: to taste Green beans: 4 pods Tomato (small): 1/2 White balsamic vinegar: a little Linguine piccolo (small linguine): 80g Parmesan cheese (if available) Basil sprouts (if available) Salt Olive oil	1. Make the Genovese Sauce In a blender, combine the pine nuts, walnuts, garlic, a pinch of salt, and one-third of the olive oil. Blend until smooth. Then add the basil leaves, Parmesan cheese, and another one-third of the olive oil, and blend again. Finally, add the remaining olive oil and blend until it becomes a paste. Transfer the sauce to a bowl and season with salt and pepper to taste. Tip:…	1.【ジェノベーゼソース】をつくる。ミキサーに松の実、くるみ、にんにく、塩少々、オリーブ油の1/3量を入れ、かくはんする。なめらかになったら、バジルの葉、パルメザンチーズ、オリーブ油の1/3量を加え、さらにかくはんする。残りのオリーブ油も加え、ペースト状にする。ボウルにあけ、塩・こしょう各少々で味を調える。 point:ミキサーの容器はあらかじめ冷蔵庫で冷やしておくと、ソースが酸化しにくくなる。つくってすぐに食べられるが、2～3日間たって味がなじんだ方がおいしい。清潔な保存容器に入れ、冷蔵庫で約1週間保存できる。 2.さやいんげんは筋を除いてサッとゆで、3cm長さに切る。トマトは5mm角に切る。ともに別のボウルに入れ、塩・オリーブ油各少々をふり、ホワイトバルサミコ酢を加えてあえ、下味をつける。 3.鍋にたっぷりの湯を沸かして塩適量（湯の量の1％）を加え、パスタを袋の表示より3～4分間長め…	1.5	1～2	30	320					1					1			1	1				1			1
52	2023-07-14	New Ginger Tempura	New ginger: 120g Cold water: 3/4 cup Egg yolk: 1 Wheat flour: 100g Frying oil Salt	1.Wash the new ginger well and, with the skin on, slice it about 3 mm thick along the grain. 2.Make the batter: In a bowl, add the cold water and egg yolk, and mix well with chopsticks. Add the flour and gently mix until just combined. Dip the ginger slices in the batter. When lifting with chopsticks, let excess batter drip off. 3.Heat frying oil in a pot to about 3 cm depth at 180°C (356°F). Fry…	1.新しょうがはよく洗って皮付きのまま、繊維に沿って3ｍｍほどの厚さに切る。 2.【衣】をつくる。ボウルに冷水、卵黄を順に入れて菜箸でよく混ぜ、小麦粉を加えてサックリと混ぜる。【衣】に「1」の新しょうがをくぐらせる。 菜箸で持ち上げて、たれてきた衣はきる。 3.鍋に揚げ油を3cm深さまで入れて、180℃に熱し、「2」を入れる。時々上下を返しながら表面がカリッとなるまで2分間ほど揚げる。器に盛り、塩適量を添える。	0.7	2	10	180					1								1												1
53	2023-07-19	Banana Milk Ice Cream	Banana: 1 (about 100g, peeled weight) Lemon juice: 1 teaspoon Sweetened condensed milk: 70g Milk: 1+1/4cups	1. Make the banana milk mixture Break the banana into 2–3 pieces and put them in a bowl. Mash roughly with a fork. (It's okay if it’s not a smooth paste here since you'll mash it finer after freezing.) 2. Add lemon juice and condensed milk, then mix while mashing more with the fork. Using condensed milk and banana as a base prevents the ice cream from becoming too hard when frozen, giving it a cr…	バナナミルク液をつくる 1.バナナを2～3等分にちぎってボウルに入れ、フォークでつぶす。 point:冷やし固めたあとフォークで細かくかき取るので、ここでは均一なペースト状にならなくてもOK。 2.レモン汁、コンデンスミルクを加え、フォークでさらにつぶしながら混ぜる。 point:コンデンスミルクとバナナをベースにすると、冷凍してもカチカチになりすぎず、ねっとりとしてクリーミーな食感に。 3.牛乳を注ぎながら、さらによく混ぜる。バナナの大きな塊が残っていたら、フォークでざっとつぶす。 冷やし固める 4.金属製のボウルかバットに入れてラップをし、冷凍庫で6～８時間冷やし固める。 point:バナナミルク液をつくったボウルが金属製の場合は、そのままラップをして冷やし固めると洗い物が減らせる。 バットに流すと、ボウルよりも深さがない分、早く固まる。 5.完全に固まったら常温に5～10分間おき、…	0.1	4～5	20	90						1																						1
54	2023-07-19	The Ultimate Stir-Fried Vegetables	Pork offcuts (thinly sliced pork) — 200g Cabbage — 2–3 leaves (about 150g) Garlic chives (nira) — 1/2 bunch (about 50g) A: [Soy sauce — 1 tablespoon Sake (Japanese rice wine) — 1 tablespoon Sesame oil — 1 teaspoon] Salt — a pinch Vegetable oil	1.If the pork is in large pieces, cut it into bite-sized pieces and rub in a little salt. Cut the cabbage in half lengthwise, then slice into 2 cm wide strips. Slice the tough core part of the cabbage thinly on a diagonal. Cut the garlic chives into 5 cm lengths (if the base is thick, cut it in half lengthwise). Mix the ingredients in 【A】 together. Tip: Cut each vegetable differently so they cook…	1.豚肉は大きければ食べやすく切り、塩少々をもみ込む。キャベツは長さを半分にし、2cm幅に切る。軸の堅い部分は斜め薄切りにする。にらは5cm長さに切る（根元は太ければ縦半分に切る）。【A】は混ぜ合わせる。 火の通る時間がそろうように、野菜ごとに切り方を変える。 2.フライパンにサラダ油大さじ1を中火で熱し、豚肉を広げて入れ、あまり触らずに2分間炒める。 シューシューと音がするうちはまだ早い。焼き色がついてくると、パチパチという音に変わる。 3.キャベツ、にらを順に加えてさらに1分30秒間ほど炒める。 ここでも具材に触りすぎず、サッと全体を合わせる程度に。 4.具材を寄せてフライパンにスペースをつくる。強めの中火にし、【A】を加えてよく熱したら、手早く炒め合わせる。	1.7	2	10分	360	1												1			1	1						1	1
55	2023-07-21	Garlic Chives (Nira) Stir-Fried Udon	Boiled udon noodles — 2 servings (about 400g) Garlic chives (nira) — 1 bunch Katsuobushi (dried bonito flakes) — 1 pack (5g) Rice oil Salt Soy sauce Sesame oil Black pepper	1. Preparation Using kitchen scissors, cut the udon noodles in the bag in half. Finely chop the garlic chives (nira). Crush the katsuobushi (dried bonito flakes) in its bag to make it finer. 2. Cooking the Udon Spread 1½ tablespoons of rice oil in a frying pan, add the udon. Sprinkle 2 tablespoons of water and 3 pinches of salt over the noodles. Heat over medium heat and gently loosen the noodles…	1.うどんは料理ばさみで袋ごと半分に切る。にらはみじん切りにする。削り節は袋ごとモミモミして細かくする。 2.フライパンに米油大さじ1+1/2を広げ、うどんを入れる。水大さじ2と塩3つまみをふりかけ、中火にかけてほぐす。 3.うどんが完全にほぐれて水分がとんだら、削り節を加えて混ぜる。削り節がなじんだら、にら、しょうゆ小さじ1/2、ごま油小さじ1を加え、火を止めてからよく炒める。器に盛り、好みで黒こしょう適量をふる。	1.2	3～4	10	160					1								1	1		1								1
56	2023-07-26	Eggplant and Pork Belly Stir-fry with Bonito Flakes	Eggplants: 3 (about 300g) Pork belly (thinly sliced): 200g Dried bonito flakes (katsuobushi): 5g A : [Soy sauce: 1 tablespoon Sake: 1 tablespoon Mirin: 1 tablespoon] Salt: to taste Sesame oil: as needed	1.Prepare the eggplants and pork Remove the stems from the eggplants and cut them into 1cm-thick rounds. Sprinkle lightly with salt and let sit for about 10 minutes. Pat off excess moisture with paper towels. Cut the pork into 5cm pieces and lightly season with salt. Mix the ingredients for [A] (soy sauce, sake, and mirin) in a small bowl. 2.Cook the eggplant Heat 2 tablespoons of sesame oil in a…	1.なすはヘタを除き、1cm厚さの輪切りにする。全体に軽く塩をふって約10分間おき、水けを紙タオルで拭き取る。豚肉は5cm長さに切って塩少々をふる。【A】は混ぜ合わせる。 2.フライパンにごま油大さじ2を中火で熱し、なすを並べ入れて焼く。上下を返しながら約6分間焼き、両面に焼き色がついたら一度取り出す。 3.同じフライパンに豚肉を入れ、中火でほぐしながら炒める。火が通ったら**2**のなすを戻し入れ、約5分間炒め合わせる。余分な油を紙タオルで拭き取り、【A】を回し入れ、削り節を加えてサッと炒め合わせる。器に盛り、好みで削り節適量（分量外）をのせる。	2	2	15	520	1												1			1	1		1				1	1
57	2023-07-26	Braised Mini Tomatoes and Pork with Garlic and Herbs	Mini tomatoes: 20 pieces (200g) Pork shoulder loin: 2 slices (200g total) Garlic: 1 clove A: [Water: 1 cup White wine: 1/4 cup Salt: 1/2 teaspoon Black pepper: A small amount] Bay leaf: 1 leaf Fresh herbs of your choice Salt, pepper, olive oil	1.Prepare the ingredients: Remove the stems from the mini tomatoes. Cut the garlic in half. Trim the sinew from the pork and cut each slice into 3 pieces. Season both sides lightly with salt and pepper. 2.Sear the pork: Heat 1/2 tablespoon of olive oil in a frying pan over medium heat. Add the pork and garlic, and sear for about 2 minutes. Once browned, flip and cook the other side for about 1 mo…	1.ミニトマトはヘタを除く。にんにくは半分に切る。豚肉は筋切りをし、3等分に切って塩・こしょう各少々をふる。 2.フライパンにオリーブ油大さじ1/2を中火で熱し、豚肉、にんにくを入れる。2分間ほど焼き、焼き色がついたら上下を返して1分間ほど焼く。 3.【A】、ミニトマトの半量、ローリエ、好みでハーブを加えて火を強め、煮立ったらふたをして弱火で10分間煮る。 4.残りのミニトマトを加え、2分間ほど煮る。	1.9	2	20	300	1												1	1			1				1		1
58	2023-07-28	Steamed Eggplant and Pork with Ponzu Sauce	Eggplant: 1 (100g) Pork shoulder loin (thinly sliced): 80g A: [Potato starch (katakuriko): 1/2 tablespoon Salt: a pinch Black pepper: a pinch] B: [Ponzu soy sauce: 2 tablespoon Sesame oil: 1/2 tablespoon] Green onion (finely chopped): a little Chili powder: to taste	1.Prepare the eggplant: Remove the stem from the eggplant and slice it lengthwise into 5mm thick pieces. Soak the slices in water for about 5 minutes, then drain them in a colander and pat dry. 2.Season the pork: In a bowl, combine the pork slices with ingredients from [A] (potato starch, salt, and pepper). Massage the seasoning into the meat. 3.Assemble and steam: Arrange the eggplant slices fro…	1.なすはヘタを除き、縦に5mm厚さに切る。水に5分間ほどさらし、ざるに上げて水けをきる。 2.ボウルに豚肉と【A】を入れてもみ込む。 3.耐熱の器に[1]のなすを並べ、[2]の豚肉をのせて【B】をかける。ふんわりとラップをして電子レンジ（600Ｗ）に4～5分間かける。途中一度取り出して肉をざっと混ぜ、均一に温まるようにする。青ねぎをのせ、あれば粉とうがらしをふる。	1.4	1	10	240	1												1	1		1												1
59	2023-08-02	Ginger Pork Stamina Stir-fry	All of the Sweet and Spicy Ginger Pork (amount as prepared) Garlic chives (nira) 1 bunch (100g) Bean sprouts 1 bag (200g) Vegetable oil (salad oil)	1.Cut the garlic chives (nira) into 5–6 cm lengths. 2.Heat 1/2 tablespoon of vegetable oil in a frying pan over medium-high heat. When the oil is hot, break the frozen sweet and spicy ginger pork into large pieces, add it to the pan, cover with a lid, and steam-fry for about 3 minutes. 3.Remove the lid and use chopsticks to turn and break up the pork while stir-frying. Once the meat changes color…	1.にらは5～6cm長さに切る。 2.フライパンにサラダ油大さじ1/2を入れて強めの中火にかける。油が温まったら、凍ったままの【甘辛しょうが豚】を大きく割って入れ、ふたをして3分間ほど蒸し焼きにする。 3.ふたを外し、菜箸で上下を返しながらほぐして炒める。肉の色が変わったら、もやし、にらを加え、1分間ほど炒める。	1.9	2	8	320	1																					1	1	1
60	2023-08-02	Tomato Shrimp Chili	Shrimp (10 pieces, about 200g) Small tomato (1 piece, about 150g) A: [Garlic (1 clove) Ginger (1 clove) Tomato ketchup (2 tablespoons) Soy sauce (1/2 tablespoon) Potato starch (katakuriko) (1/2 tablespoon) Sugar (1 teaspoon) Doubanjiang (spicy chili bean paste) (1/3 teaspoon)] Potato starch (for coating)	Cut the tomato into 1.5 cm cubes. Peel the shrimp, devein them, then coat with an appropriate amount of potato starch. Rub them under running water, then pat dry. In a freezer-safe plastic bag, mix the ingredients from A, add the shrimp, and massage the bag to coat the shrimp evenly. Add the tomato, flatten the bag, remove the air, seal it, and freeze. Soak the sealed bag in water for about 1 min…	トマトは1.5cm角に切る。えびは殻をむいて背ワタを取り、片栗粉適量をまぶして流水でもみ洗いし、水けを拭く。 冷凍用保存袋に【A】を混ぜ合わせ、えびを加えて袋の上からもむ。トマトを加え、袋を平らにして空気を抜き、口を閉じて冷凍庫で凍らせる。 袋ごと1分間ほど水につけ、耐熱皿に取り出す。ふんわりとラップをし、電子レンジ（600W）に9分間かけ、とろみがつくまで全体をよく混ぜる。	1.7	2	10	120				1											1	1												1
61	2023-08-04	Hyadain's Spicy Curry	Chicken thigh: 1 piece (300g) Tomato: 1 (200g) Onion: 1 (200g) Garlic and ginger (with skin, finely chopped): 1 clove each Spices: Ground cumin: 2 teaspoons Ground coriander: 2 teaspoons Coarsely ground black pepper: 1/2 teaspoon Ground turmeric: 1/2 teaspoon Ground cayenne pepper: 1/4 teaspoon Coconut milk: 1 cup Salt Salad oil	1.Remove the skin, excess fat, and tendons from the chicken, then cut it into bite-sized pieces. Finely chop the tomato and onion. Mix the spices together with 1 teaspoon of salt. 2.Heat 1 teaspoon of salad oil (vegetable oil) in a deep frying pan or pot over medium-high heat. Sauté the onion, garlic, and ginger for about 15 minutes until soft and fragrant. 3.Add the tomato and continue sautéing …	1.鶏肉は皮と余分な脂、筋を取り除き、食べやすく切る。トマトとたまねぎはみじん切りにする。スパイスに塩小さじ1を加え、混ぜ合わせる。 2.深めのフライパン（または鍋）にサラダ油小さじ1を強めの中火で熱し、たまねぎ、にんにく、しょうがを約15分間炒める。 3.トマトを加えて炒め合わせ、ペースト状になったら弱火にする。ひとまとめにし、その上に**1**のスパイスをふりかけ、よく混ぜ合わせる。 4.鶏肉を加えて中火にし、軽く炒める。水カップ1/2を加えてふたをし、時々混ぜながら7分間煮込む。 5.仕上げにココナツミルクを注いで混ぜ合わせ、軽く煮る。味をみて、コクが足りなければ塩少々で調える。	2.2	2～3	35	270			1										1	1							1			1
62	2023-08-09	Chicken and Eggplant Simmered in Tomato Sauce	Chicken thigh: 1 piece (250–300g) Eggplant: 2 (150g) Tomato sauce: 1 cup (210g) Salt and pepper: to taste Olive oil: as needed	1.Cut the chicken into large bite-sized pieces. Sprinkle lightly with salt and pepper, and mix to season evenly. Remove the stems from the eggplants and cut them into chunky pieces slightly larger than the chicken pieces. 2.Heat 1 tablespoon of olive oil in a frying pan over medium heat. Place the chicken skin-side down and cook, turning occasionally, until browned all over and the fat is rendere…	1.鶏肉は大きめの一口大に切り、塩・こしょう各少々をふって全体になじませる。なすはヘタを除き、鶏肉より少し大きい乱切りにする。 2.フライパンにオリーブ油大さじ1を中火で熱し、鶏肉の皮側を下にして入れ、時々上下を返しながら焼く。全体に焼き色がつき、脂が出てきたらなすを加えて炒める。 3.なすがしんなりとしたらトマトソースを加えて全体をざっと混ぜる。フツフツとしてきたらふたをし、弱火にして5分間ほど煮る。	1.5	2	15	420			1										1	1							1		1	1
63	2023-08-09	Chilled Chinese Noodles with Ginger Pork	Fresh Chinese noodles (raw) — 2 servings (220g) Pork shoulder loin — 150g Onion — 1/2 (100g) Green bell pepper — 1 (40g) Tomato — 1 (200g) A: [Granulated chicken soup stock — 1/2 tablespoon Hot water — 1 1/2 cups Sugar, vinegar, soy sauce — 3 tablespoons each Ground white sesame seeds, sesame oil — 2 tablespoons each Grated ginger — 1 tablespoon] B: [Grated ginger — 1 tablespoon Sugar, soy sauce,…	1.Make the sauce: Mix ingredients in A together. Once cooled to room temperature, chill well in the refrigerator. 2.Slice the onion into 1 cm thick rings. Cut the bell pepper in half lengthwise, remove the stem and seeds, then cut into long irregular pieces. Cut the tomato into 1 cm thick wedges. Cut the pork into halves lengthwise. Mix ingredients in B together and set aside. 3.Boil plenty of wa…	1.たれをつくる。【A】を混ぜ合わせ、粗熱が取れたら冷蔵庫でよく冷やす。 2.たまねぎは1cm厚さの輪切りにする。ピーマンは縦半分に切ってヘタと種を取り、縦に長い乱切りにする。トマトは1cm幅のくし形に切る。豚肉は長さを半分に切る。【B】を混ぜ合わせておく。 3.鍋にたっぷりの湯を沸かし、中華麺を袋の表示どおりにゆでる。冷水にとり、流水でもみ洗いをしてぬめりを取る。水をかえてしめ、ざるに上げてしっかりと水けをきる。 4.フライパンにサラダ油大さじ1を中火で熱し、豚肉とたまねぎを入れて炒める。たまねぎに焼き目がついたら、ピーマンを加え、すぐに【B】を加える。煮立って香りがたったら混ぜ合わせ、時々混ぜながら汁けがほぼなくなるまで炒める。 5.器に1のたれを入れ、3の麺を加える。麺の上にトマトと4を盛り合わせる。	6.2	2	15	820	1													1	1	1		1			1		1	1
64	2023-08-11	Pork Chop to Enjoy with Chopsticks	Pork loin (4 pieces, 200g) Small onions (2, 360g) Mushrooms (4) A: [Tomato ketchup (3 tablespoons) Red wine (2 tablespoons)] B: [Water (3/4 cup) Western-style soup stock cube (1 cube)] C: [Soy sauce (1 tablespoon) Honey (or sugar) (1 tablespoon) Salt (1/4 teaspoon) Black pepper (to taste)] Fluffy boiled potatoes (powdered or prepared) Parsley Salad oil	1.Grate half of one onion. Thinly slice the remaining onion lengthwise. Slice the mushrooms thinly lengthwise. Cut the pork into three pieces each and season lightly with salt and black pepper. 2.Heat 2 teaspoons of salad oil in a frying pan over medium heat. Arrange the pork pieces and cook until browned on both sides. Remove and place on a plate. 3.In the same pan, add the mushrooms and sauté o…	1.たまねぎは1/2コ分をすりおろす。残りは縦に薄切りにする。マッシュルームは縦に薄切りにする。豚肉は3等分に切り、塩・黒こしょう各少々をふる。 2.フライパンにサラダ油小さじ2を中火で熱し、豚肉を並べ入れて焼く。両面に焼き色がついたら、取り出して皿に盛る。 3.同じフライパンにマッシュルームを入れて中火で焼きつけるように炒め、1のたまねぎの薄切りを加え、しんなりするまで炒める。片側に寄せ、あいたところに【A】を加えて軽く煮詰め、1のたまねぎのすりおろしと【B】を加えて全体を混ぜる。中火で4～5分間煮て、半量ほどに煮詰まったら【C】を加えて混ぜ、とろみがつくまでさらに4～5分間煮詰める。 4.2に粉ふきいもを添え、3をかける。好みでパセリを添える。	4.1	2	20	460	1												1	1	1	1	1				1		1	1
65	2023-08-14	Ocean-Colored Jelly Fruit Punch	Powdered gelatin – 5g A: (for the jelly) [Blue shaved ice syrup – 2 tablespoons Red shaved ice syrup – 1–2 teaspoons Sugar – 1 tablespoon Lemon juice – 1 teaspoon] Fruits of your choice – as desired Carbonated soda (such as cider or lemon soda) – as needed (approx. 500ml)	1.In a heatproof bowl, add the powdered gelatin and pour in ½ cup of hot water. Stir well with a heat-resistant spatula until the gelatin is completely dissolved. 2.Add the ingredients from A to the bowl and mix well. Add 50g of ice and stir until the ice melts and the mixture cools. Cover with plastic wrap and refrigerate for 30 minutes until set. 3.Cut your choice of fruit into bite-sized piece…	1.耐熱ボウルに粉ゼラチンを入れ、熱湯カップ1/2を注ぎ、耐熱のゴムべらで溶けるまでよく混ぜる。 2.1に【A】を加えて混ぜる。氷50gを加え、溶けるまで混ぜて冷ます。ラップをして冷蔵庫で30分間冷やし固める。 3.フルーツは一口大に切り、器に入れる。 4.3の器に、2のゼリーをスプーンで一口大にすくって加え、サイダーを注ぐ。		Easy-to-make quantity	15	420						1									1													1
66	2023-08-15	Simmered Whole Bell Peppers and Pork	Green bell peppers (150g) – 4 to 5 Pork scraps/thinly sliced pork (komagire) – 200g Yakiniku sauce (Japanese BBQ sauce) – 2 tablespoons White sesame seeds – to taste	1.Place the pork in a frying pan, pour over the yakiniku sauce, and knead it into the meat. Shape the pork into bite-sized balls directly in the pan. 2.Flatten the green bell peppers slightly with the palm of your hand and add them to the pan with the pork. Drizzle with ½ tablespoon of sesame oil and add 3 tablespoons of sake (or water). Cover with a lid and cook over medium heat for 5 minutes. I…	1.フライパンに豚肉を入れ、焼き肉のたれをもみ込み、フライパンの中で一口大に丸める。 2.ピーマンは手のひらで押しつぶし、1に加える。ごま油大さじ1/2を回しかけ、酒（または水）大さじ3を加える。ふたをして中火にかけ、5分間蒸し煮にする。様子を見て、蒸し汁が少なくなっていたら火を少し弱め、さらに4～5分間蒸し煮にする。 3.蒸し汁を全体にからめて器に盛り、ごまをふる。	1.6	2	15	350	1													1							1	1	1
67	2023-08-18	Marinated Dried Sardines in Nanban Style	Dried sardines (for dashi) – 20g Carrot – 1/3 (about 50g) Celery stalk – 1/2 stalk (about 50g) Onion – 30g A (Nanban marinade): [Soy sauce – 3 tablespoons Vinegar – 3 tablespoons Mirin – 1 tablespoon Sugar – 1 tablespoon] Dried red chili pepper – 1 (sliced or broken into pieces) salad oil – as needed	1.Prepare the vegetables: Cut the carrot and celery into thin strips, about 5 mm wide. Thinly slice the onion vertically. 2.Make the marinade: In a clean, deep storage container, combine all the ingredients from A (soy sauce, vinegar, mirin, and sugar). Mix well. 3.Cook the sardines and assemble: Heat 2 tablespoons of vegetable oil in a frying pan over medium heat. Add the dried sardines and shal…	1.にんじん、セロリは5mm幅の細切りにする。たまねぎは縦に薄切りにする。 2.深めの清潔な保存容器に【A】を入れてよく混ぜる。 3.フライパンにサラダ油大さじ2を中火で熱し、焼く。色づいて香ばしい香りが出てきたら、油をきって2に加える。1の野菜を加え、赤とうがらしをちぎって散らし、軽く混ぜる。表面にピッタリとラップをし、冷蔵庫に1時間ほど（できれば一晩）おいて、味をなじませる。	8.8	Easy-to-make quantity	10	250				1										1	1	1		1	1				1
68	2023-08-23	Stir-Fried Chicken Breast with Ume and Pea Shoots	Chicken breast (skinless) 1 piece (250g) Pea shoots 1 bunch (100g) Umeboshi (pickled plum, 7% salt) 2 pieces (net weight 20g) Salt, pepper, flour, sesame oil, soy sauce	1.Cut off the roots of the pea shoots and cut them in half lengthwise. Remove the pits from the umeboshi and tear into small pieces. Slice the chicken breast into bite-sized pieces on a diagonal. Sprinkle the chicken with 2 pinches of salt and a little pepper, then lightly coat with flour. 2.Heat 2 teaspoons of sesame oil in a frying pan over medium heat and arrange the chicken pieces in the pan.…	1.豆苗は根元を切り落として半分の長さに切る。梅干しは種を取り除いてちぎる。鶏肉は食べやすく一口大のそぎ切りにする。鶏肉に塩2つまみ、こしょう少々をふり、小麦粉を薄くまぶす。 2.フライパンにごま油小さじ2を中火で熱し、1の鶏肉を並べる。3分間ほどこんがりと焼いたら上下を返し、さらに2分間ほど焼く。 3.1の梅干しを鶏肉にのせ、豆苗を加えてサッと炒め合わせる。塩・こしょう各少々、しょうゆ小さじ1/2を加えて味つけをする。	1.6	2	15	216			1										1	1		1							1	1
69	2023-08-23	Tempura (Japanese Deep-Fried Vegetables and Seafood)	Ingredients: Shrimp: 8 pieces Myoga (Japanese ginger): 4 Okra: 8 pods Corn: 1 ear Egg: 1 Tempura dipping sauce (Tentsuyu) basics: Sake Flour Frying oil	1.Peel the shrimp, remove the tails and veins, sprinkle with a little sake, and cut into bite-sized pieces. Cut myoga ginger in half lengthwise, then thinly slice and cut the length in half. 2.Remove the stems of the okra, peel off the tough calyx part all around, and make a vertical slit. Wrap the corn in plastic wrap and microwave at 600W for 2 minutes 30 seconds. Cut the corn in half lengthwis…	1.えびは殻をむいて尾と背ワタを取り、酒少々をふってブツ切りにする。みょうがは縦半分に切ってせん切りにし、長さを半分に切る。 2.オクラはヘタを取り、堅いガクの部分をグルリとむいて縦に切り目を入れる。とうもろこしはラップに包み、電子レンジ（600W）に2分30秒間かけて長さを半分に切る。縦に置いて包丁で実をこそげ取る。 3.衣をつくる。ボウルに冷水カップ1を入れ、卵を割り入れて菜ばしでよく混ぜ、「卵水（たまみず）」をつくる。白く泡立つので、泡をすくい取る。 4.3に小麦粉カップ1弱を加え、泡立て器でボウルの底をたたくようにして、なめらかになるまで混ぜる。 5.1を合わせて別のボウルに入れ、小麦粉大さじ1をふって全体をまんべんなく混ぜる。4の衣の半量を加えてよくなじませる。 6.揚げ鍋に揚げ油を3cm深さまで入れて火にかける。170～175℃になったら（衣を少し落とすと油の中ほどまで沈んで…	0.1	4	20	350				1													1								1
70	2023-08-25	Ohagi (Sweet Rice Balls with Red Bean Paste)	Rice: 400 ml (about 2 cups) Glutinous rice (mochi rice): 200 ml (about 1 cup) Coarse sweet red bean paste (Tsubuan) Aonori (green seaweed flakes) Black sesame seeds Kinako (roasted soybean flour) All the toppings (aonori, black sesame, kinako) are “to taste” or as desired.	1.Wash the rice and glutinous rice together, then drain in a sieve and let it rest for 30–40 minutes. Add water in the same volume as the washed rice and cook as usual. 2.Transfer the freshly cooked rice into a mortar (or a bowl) and lightly pound it with a pestle, breaking some of the grains but leaving some texture (half-pounded). 3.Take an appropriate amount of the rice from step 2, place it o…	1.米ともち米を合わせて洗い、ざるに上げて30～40分間おいて洗い米にする。洗い米と同体積の水加減をし、普通に炊く。 2.炊きたてのご飯をすり鉢（またはボウル）に取り出し、すりこ木などでついて、ご飯粒が残る程度に半づきにする。 3.固く絞ったぬれ布巾に2を適量とり、軽く握って小さなおにぎりをつくって、紙を広げたバットなどの上に置く。 4.固く絞ったぬれ布巾を手に広げ、【粒あん】適量をのせて平らにする。3のご飯1コをのせ、上下を返してあんをかぶせるようにして包み込む。 5.手で転がしながら、青のり粉、黒ごま、きな粉をそれぞれたっぷりまぶす。		About 30 pieces	30	120kcal (calculated per one piece)						1																						1
71	2023-08-30	Sweet and Savory Simmered Pumpkin and Beef	Pumpkin (peeled, cut into chunks) 300g Thinly sliced beef (cut-offs) 150g Green beans 30g A: [Soy sauce 1 tablespoon Sake 1 tablespoon Sugar 1 tablespoon Mirin 1/2 tablespoon Salt a pinch] Sake for seasoning Potato starch (or cornstarch) Salad oil	1. Place the pumpkin in a microwave-safe bowl and loosely cover with plastic wrap. Microwave at 600W for 2 minutes. Cut into 3–4 cm cubes. Cut the green beans into 4 cm lengths. 2. If the beef pieces are large, cut them into bite-sized pieces. Rub in 2 teaspoons of sake and lightly coat with 1/2 tablespoon of potato starch. 3. Heat 1/2 tablespoon of vegetable oil in a frying pan over medium heat.…	1.かぼちゃは耐熱ボウルに入れてふんわりとラップをする。電子レンジ（600W）に2分間かけ、3～4cm角に切る。さやいんげんは4cm長さに切る。 2.牛肉は大きければ一口大に切り、酒小さじ2をもみ込み、片栗粉大さじ1/2をまぶす。 3.フライパンにサラダ油大さじ1/2を中火で熱して牛肉を炒め、色が変わったら取り出す。フライパンをサッと拭く。 4.3のフライパンにかぼちゃを皮を下にして並べる。水カップ1～1+1/2を注いでふたをし、弱めの中火で10分間煮る。ふたを外し、【A】、さやいんげん、3の牛肉を加え、かぼちゃの上下を返す。煮汁に軽くとろみがつくまで中火で煮る（途中でスプーンで煮汁をかける）。	1.7	2	25	400		1								1			1		1	1	1		1		1			1
72	2023-08-30	Chicken and Nagaimo with Aonori and Sansho Butter	1 chicken thigh (about 300g) 200g nagaimo (Japanese yam) 1 teaspoon aonori powder (dried green seaweed flakes) Ground sansho pepper (to taste) Salt (to taste) Cooking oil Butter	1.Wash the nagaimo well and cut it into 4–5 cm lengths, then split each piece into 6 to 8 wedges, keeping the skin on. Remove excess fat and sinew from the chicken thigh, cut into bite-sized pieces, and sprinkle lightly with salt. 2.Heat 1/2 tablespoon of cooking oil in a frying pan over medium heat. Place the chicken pieces and nagaimo in the pan, putting the skin side of the nagaimo down first.…	1.長芋はよく洗い、皮付きのまま4～5cm長さに切り、六～八つ割りにする。鶏肉は余分な脂肪と筋を除いて一口大に切り、塩少々をふる。 2.フライパンにサラダ油大さじ1/2を中火で熱し、鶏肉と長芋を皮側を下にして入れる。鶏肉は焼き色がつくまで3分間ほど焼き、上下を返して2分間ほど焼く。長芋は全面に焼き色がつくように転がしながら焼く。 3.紙タオルで余分な脂を拭き取り、バター10gを加えてからめる。塩小さじ1/3、青のり粉を加えて炒め合わせ、粉ざんしょうをふってサッと混ぜる。	1.7	2	15	370			1										1	1									1	1
73	2023-09-01	Pork Basil Stir-Fry over Rice	Ingredients: Pork shoulder loin: 1 piece (150g) Basil leaves: 10g–20g A: [Garlic (minced): 1/4 teaspoon Salt and pepper: a pinch each] B: [Nam pla (fish sauce): 1 teaspoon Lemon juice: 1 teaspoon] For Jasmine Rice (makes about 1 serving): Rice: 180ml (1 cup) Jasmine tea: 220ml Toppings: Lemon, tomato, basil leaves (to taste) Salt and olive oil	1.Make the jasmine rice: In a pot, combine the washed rice and jasmine tea. Cook over medium heat. When it boils, gently scrape the bottom of the pot with chopsticks to loosen the rice, then reduce the heat to low, cover with a lid, and cook for 10 minutes. Turn off the heat and let it steam for another 10 minutes. Sprinkle a little salt, then lightly fluff the rice with a spatula. 2.Roughly chop…	1.【ジャスミンライス】をつくる。鍋に洗った米とジャスミン茶を入れ、中火にかける。沸いたら菜箸で鍋底の米をはがすようにして軽くこすり、弱火にしてふたをし、10分間炊く。火を止めて10分間蒸らし、塩少々をふって全体をザックリと混ぜる。 2.バジルはザク切りにする。豚肉は小さめの一口大に切り、ボウルに入れて【A】をもみ込む。 3.フライパンにオリーブ油大さじ1/2を中火で熱し、豚肉を入れて炒める。豚肉に火が通ったら【B】を加えて全体にからめ、バジルを加える。ざっと混ぜ、火を止める。1の【ジャスミンライス】適量とともに器に盛り、好みの【トッピング】を添える。	2.4	1	20	690	1												1	1								1		1
74	2023-09-06	Chicken Tenderloin Soup	Chicken tenderloins: 4 pieces (200–250g) Water: 4 cups Salt: 1/3 teaspoon	1.Put the specified amount of water in a pot and heat over medium heat. When it comes to a boil, add the salt and chicken tenderloins. 2.Lower the heat to a gentle simmer and cook for about 8 minutes. 3.Turn off the heat and let it cool slightly. Remove the chicken tenderloins. Drain the chicken and wrap it in plastic wrap before it dries out. Once the soup has completely cooled, transfer it to a…	1.鍋に分量の水を入れて中火にかけ、沸騰したら塩とささ身を加える。 2.フツフツとするくらいの弱火にし、8分間ほどゆでる。 3.火を止めてそのまま粗熱を取り、ささ身を取り出す。ささ身は湯をきり、乾かないうちにラップで包む。スープは完全に冷めたら、清潔な保存容器に移す。	2	Easy-to-make quantity	10	10			1										1								1
75	2023-09-06	Hot and Sour Soup	Ingredients: 2 cups chicken tender broth (from poached chicken tenders) 1 poached chicken tender (from broth) 1/2 block firm tofu (150g) 40g maitake mushrooms 30g fresh wood ear mushrooms A (Seasoning): [1/3 tsp salt 1/2 tbsp soy sauce 1/2 tbsp Shaoxing wine Black pepper, to taste 1 tablespoon + 2/3 tablespoon vinegar] Other: Sliced scallions (1 cm length), to taste A dash of chili oil Potato sta…	1.Prepare the ingredients: Wrap the tofu in a paper towel and gently press to remove excess moisture. Cut it into sticks about 4–5 cm long and 6–7 mm thick. Thinly slice the maitake and wood ear mushrooms, removing any tough parts. Shred the poached chicken tender into fine strips. 2.Make a slurry: In a small bowl, dissolve 1 tablespoon of potato starch in an equal amount of water. 3.Cook the sou…	1.豆腐は紙タオルで包んで軽く水けをきり、4～5cm長さ、6～7mm角の棒状に切る。まいたけ、きくらげは、堅い部分を除いて細切りにする。ささ身は細かく裂く。 2.片栗粉大さじ1を同量の水で溶く。 3.鍋にささ身スープを入れて中火で沸かし、[1]を加える。豆腐ときのこをゆでて、火が通ったら、【A】を順に加える。再び沸いたら2をもう一度溶いて回し入れ、とろみがつくまで混ぜる。器に盛って細ねぎをのせ、ラー油をかける。	2.3	2	10	120			1				1						1	1		1	1	1			1
76	2023-09-06	Stir-Fried Pork with Green Peppers	Green bell peppers – 4 to 6 (200g) Pork loin – 200g A: [Black pepper – a pinch Sake – 1 tablespoon Salt – 1/3 teaspoon Garlic – 1 clove, grated or minced Potato starch (or cornstarch) – 1/2 teaspoon] B: [Soy sauce – 1 tablespoon Black vinegar (or regular vinegar) – 1/2 tablespoon Honey (or sugar) – 1 teaspoon] White sesame oil – as needed Sesame oil – as needed	1.Prepare the Pork: Cut the pork into thin strips, about the same width as the thickness of the meat. Place in a bowl and add the ingredients from A in order to marinate. In a separate small bowl, mix the ingredients from B together. 2.Prepare the Peppers: Cut a small portion from the top and bottom of each bell pepper. Slice them in half vertically, remove the stems, seeds, and inner membranes. …	1.豚肉は厚みと同じ幅の細切りにする。ボウルに入れ、【A】を順に加えて下味をつける。【B】は混ぜ合わせる。 2.ピーマンは上下を少し切り落として縦半分に切り、ヘタと種、ワタを除く。縦に細切りにする。 3.中華鍋（またはフライパン）にごま油（白）大さじ1を中火で熱し、1の豚肉を入れて火が通るまでしっかりと炒める。 4.【B】を加えて豚肉にからめ、2を加える。ピーマンの香りがたつまで炒め、ごま油小さじ1/2を回しかけて香りづけをする。	2.2	2	15	360	1												1	1	1	1	1	1						1
77	2023-09-08	Skewer-Free Yakitori	Chicken thigh (skin-on, boneless) – 1 piece (about 250g) Chicken breast – 1 piece (about 300g) Japanese leek (negi) – 1 stalk (about 100g), cut into 3 cm pieces Shishito peppers – 8 Sugar Mirin Soy sauce	1.Prepare the Ingredients: Cut the Japanese leek into 3 cm (1-inch) pieces. Trim off any excess fat or sinew from the chicken thigh and breast, and cut them into 2 cm (¾-inch) cubes. 2.Sear the Chicken and Vegetables: In a nonstick frying pan, place the chicken pieces skin-side down in a single layer. Turn the heat to medium and cook for about 7 minutes, or until the skin is golden brown. Wipe aw…	1.ねぎは3cm長さに切る。鶏肉はそれぞれ余分な脂と筋を取り除き、2cm角に切る。 2.表面加工のしてあるフライパンに鶏肉を皮側を下にして並べ入れ、中火にかける。脂が出たら、そのつど拭き取る。しっかり焼き色がつくまで約7分間焼き、上下を返す。フライパンの片側に少し寄せ、あいたところにねぎとししとうがらしを並べ入れて、焼き色がつくまで焼き、上下を返す。 3.鶏肉の上に砂糖大さじ5をのせ、みりん大さじ2をかける。砂糖が溶けはじめたら全体を混ぜ合わせる。 4.しょうゆ大さじ2を回し入れ、強めの中火で煮詰めながら全体にからめる。	1.5	4	20	280			1											1	1	1			1		1		1
78	2023-09-12	Miso Milk Mackerel Stew	Mackerel fillets – 2 fillets (approx. 400g) A: [Ginger – 30g (sliced or julienned) Sugar – 3 tablespoons Sake – 1/2 cup Water – 1/2 cup] Milk – 180ml Green onion (negi) – 1/2 stalk (cut into desired length) Miso paste Soy sauce	1.Prepare the mackerel and green onion: Cut the mackerel fillets in half crosswise and trim off the rib bones. Score the skin in a crisscross pattern. Place the pieces in a heatproof bowl, pour boiling water over them, and let sit for 1 minute. Once the surface turns opaque, drain, rinse under cold water, and pat dry. Cut the green onion into 5–6 cm (2 inch) lengths, slice lengthwise to remove th…	1.さばは長さを半分に切って腹骨をそぎ取り、皮に十文字の切り込みを入れる。耐熱ボウルに入れて熱湯を注ぎ、1分間おく。表面が白っぽくなったら取り出して水で洗い、水けを拭き取る。ねぎは5～6cm長さに切り、縦に切り目を入れて芯を除き、せん切りにする。サッと水にさらして水けをきる（白髪ねぎ）。 2.鍋に【A】を入れて中火にかけ、混ぜて砂糖を溶かす。沸いたらさばを皮を上にして並べる。再び沸いたらアクを取り、弱火にする。 3.煮汁を小皿に少量とり、みそ大さじ4を溶いて、しょうゆ小さじ1を加える。鍋に戻し入れ、牛乳を加え、落としぶたをして10分間煮る。 4.器に盛り、1の白髪ねぎをのせる。	3.6	2～3	20	420				1					1						1	1	1			1	1
79	2023-09-12	Milanese-Style Breaded White Fish with Tomato & Herb Salad	White fish fillets – 2 fillets (approximately 120 g total) Panko bread – 60 g Grated hard cheese – 30 g Egg – 1 Fresh rosemary – to taste Olive oil Butter Salt and black pepper A: [Tomato (small) – 1 (about 100 g), diced Watercress – as desired Lemon – 1/2, cut into wedges]	1.Remove the skin from the white fish fillets. Use your hand or the back of a knife to gently press or lightly pound the fillets to even out their thickness. Pulse the breadcrumbs in a food processor until finely ground. Place a fine mesh strainer over a tray, combine the finely ground breadcrumbs and grated cheese in it, and press with your hand to sift. 2.Lightly beat the egg in a cutting motio…	1.白身魚は皮を除き、手で押さえたり、包丁の背で軽くたたいたりして厚みを均等にする。パン粉はフードプロセッサーで細かくなるまでかくはんする。バットにざるをのせ、細かくしたパン粉と粉チーズを合わせ、手で押さえながらふるう。 2.卵は切るようにして、サラッとした状態になるまでよく溶きほぐし、ざるでこしてボウルに入れる。 3.1の粉に白身魚を入れて手でギュッと押さえ、両面にまぶす。余分な粉をできるだけはたき、まな板に置く。包丁の背で両面を軽くたたいて粉をよくなじませ、手で形を整える。 4.2の溶き卵に3の白身魚をくぐらせて持ち上げ、箸ではさんで上からなぞり、余分な卵をできるだけ落とす。 5.3、4をもう1回繰り返し、最後に3と同様に粉をなじませ、薄く衣をつける。 6.フライパンに白身魚の厚みの1/4の深さまでオリーブ油を注いで中火で熱し、魚を弱めの中火で焼く。焼き色がついたら上下を返し、ローズ…	1	2	20	290				1									1	1									1
80	2023-09-15	Simmered Autumn Eggplant and Ground Meat	Eggplants: 4 (400g) A: [Ground pork: 80g Ginger: 20g Sake: slightly less than 1/2 cup Soy sauce: 1/4 cup Sugar: 40g] Myoga ginger (Japanese ginger): 3 pieces Oil for deep-frying	1.Cut off the stems and tips of the eggplants. Score both sides diagonally at 5mm to 1cm intervals. Cut the ginger from A into thin strips about 5mm wide. 2.Heat the frying oil to 170°C (340°F), and deep-fry the eggplants for about 5 minutes. Drain the excess oil. 3.Place all ingredients from A into a frying pan and heat over medium. Break up the ground pork and simmer for about 2 minutes. Once i…	1.なすはヘタと先端を切り落とし、両面に斜めに5mm～1cm幅の切り目を入れる。【A】のしょうがは5mm幅の短冊形に切る。 2.揚げ油を170℃に熱し、なすを約5分間揚げ、油をきる。 3.フライパンに【A】を入れて中火にかけ、ひき肉をほぐしながら約2分間煮る。煮立ってきたら、2のなすを加えて落としぶたをし、煮汁が半量くらいになるまで約8分間煮る。なすの上下を返し、再び落としぶたをして煮汁が少なくなるまでさらに約10分間煮る。器に盛り、みょうがをのせる。時間があれば一晩おくとさらにおいしくなる。	4.4	2	30	450	1														1	1	1				1				1
81	2023-09-19	Boiled Chestnuts	Large chestnuts: About 30 (1kg)	1.Place the chestnuts in a pot and add enough water to cover them. Bring to a boil over medium heat, then slightly reduce the heat. Partially cover the pot with a lid and boil for 50 minutes to 1 hour. If the water level gets low during boiling, add more water. Once cooked, turn off the heat and let the chestnuts cool in the water. Drain before serving.	鍋に入れ、かぶるまで水を加えて中火で煮立たせ、少し火を弱める。ふたを少しずらしてのせ、50分～1時間ゆでる。途中、湯が少なくなったら水を足す。火を止めてそのまま冷まし、水けをきる。		Easy-to-make quantity								1															1
82	2023-09-19	Refreshing Fried Pork	Pork shoulder (thinly sliced or bite-size pieces): 200g A: [Soy sauce: just under 1 tablespoon Sugar: 1 teaspoon Grated ginger: 1 teaspoon Garlic: 3–4 cloves Lettuce: 2–3 leaves (torn or shredded) Shiso leaves (perilla): 1 bunch Cherry tomatoes: 6 Ponzu soy sauce: as needed] Potato starch (for coating) Oil for deep-frying	1. Peel the garlic cloves and cut them in half crosswise. Rub the pork with the ingredients from **A**, then shape into bite-size balls. 2. Put 2 tablespoons of potato starch in a plastic bag, add the pork pieces, and shake to coat them evenly with the starch. 3. In a deep frying pan, pour in oil to a depth of 2–3 cm and heat to 180°C (355°F). Add the pork pieces. Turn them halfway through cookin…	1.にんにくは皮をむいて横半分に切る。豚肉に【A】をもみ込み、一口大に丸める。 2.ポリ袋に片栗粉大さじ2を入れて1を加え、全体に粉をまぶす。 3.深さのあるフライパンに揚げ油を2〜3cm深さまで入れて180℃に熱し、豚肉を入れる。途中で上下を返してにんにくを加える。4～5分間揚げ、こんがりと色づいてカラッと軽くなったら取り出して油をきる。 4.レタス、青じそを混ぜ合わせて皿に盛る。3、ミニトマトを盛り合わせ、ポン酢しょうゆをかける。	2.2	2	15	360	1														1	1									1
83	2023-09-22	Salmon and Potato Gratin (Autumn Style)	Potatoes: 8 (800g) Fresh salmon fillets: 4 pieces (400g) Japanese long green onions (negi): 2 (200g) Shimeji mushrooms: 1 pack (150g) Fresh shiitake mushrooms: 6 (120g) A: [Milk: 1/2 to 3/4 cup Butter: 20–40g Shredded pizza cheese: as needed] Salt Coarsely ground black pepper Salad oil	1. Pat the salmon dry, then sprinkle both sides with 1/2 teaspoon of salt (about 0.8% of the salmon’s weight) and an appropriate amount of black pepper. Heat 1 tablespoon of vegetable oil in a frying pan over medium heat, add the salmon, and cook. When the edges turn white, flip the salmon. Once cooked through, remove from the pan and let cool slightly. Remove bones and skin, then break into bite…	1.さけは水けを拭き、両面に塩小さじ1/２（さけの重量の0.8％が目安）、黒こしょう適量をふる。フライパンにサラダ油大さじ1を中火で熱し、さけを並べ入れて焼く。縁が白くなってきたら上下を返し、火が通ったら取り出す。粗熱が取れたら骨と皮を取り除き、一口大にほぐす。 2.ねぎは斜めに1～2cm厚さに切る。しめじは根元を除いて大きめにほぐす。しいたけは石づきを除いて4～6等分に切る。フライパンにサラダ油大さじ1を弱火で熱し、ねぎを4～5分間じっくりと炒める。しんなりとしたら、しめじ、しいたけ、塩1つまみを加えて中火で炒める。きのこのかさが約半分になったら塩小さじ1/3強、黒こしょう適量を加え、1のさけと合わせて耐熱皿に広げる。 3.じゃがいもは3cm厚さの輪切りにする。たっぷりの水とともに鍋に入れ、中火にかける。ポコポコと沸くくらいの火加減でゆで、竹串がスッと通る柔らかさになったらざるに上げて…	2.1	3～4	50	370				1									1	1							1			1		1
84	2023-09-27	Eringi Mushroom Simmered Like Kakuni	Large eringi mushrooms: 2 (150g) Fresh shiitake mushrooms: 3 Bok choy: 1 head (120g) Pork belly: 180g Ginger: 1 piece (equivalent to 1 clove) A: [Water: 3/4 cup Oyster sauce: 1 tablespoon Soy sauce: 1 teaspoon Sugar: 1 teaspoon] B: [Water: 1 tablespoon Potato starch: 1 teaspoon] Salad oil Sesame oil	1. Cut each eringi mushroom into three equal lengths. Cut the caps in half lengthwise. Wrap 2–3 slices of pork belly around each piece and press firmly with your hands to secure. Remove the stems from the shiitake mushrooms and cut them in half. Roughly chop the bok choy leaves, and cut the stalks radially into 6–8 pieces. 2. Heat 1 teaspoon of vegetable oil in a frying pan over medium-high heat.…	1.エリンギは長さを3等分に切り、かさの部分は縦半分に切る。1切れに豚肉を2～3枚ずつ巻きつけ、手で握って密着させる。しいたけは石づきを除き、半分に切る。チンゲンサイは、葉はザク切りにし、軸は放射状に6〜8等分に切る。 2.フライパンにサラダ油小さじ1を強めの中火で熱し、1の肉巻きを巻き終わりを下にして並べる。そのまま1分間ほど焼いたら、返しながら全面に焼き色がつくまで2～3分間焼く。 3.豚肉から脂が多く出たら、大さじ1くらい残して紙タオルで吸い取る。しょうがとしいたけを加えて軽く炒め合わせ、【A】を加える。 4.煮立ったらチンゲンサイの軸を加え、肉巻きを時々返しながら2〜3分間煮る。木べらで混ぜながら、よく混ぜ合わせた【B】を加えてとろみをつける。チンゲンサイの葉を加え、しんなりとしたら、ごま油小さじ1を回し入れる。	1.7	2	20	410	1														1	1					1		1	1
85	2023-09-27	Lotus Root and Chicken Thigh Kinpira-Style	Lotus root: 250g Small chicken thigh: 1 piece (200–250g) A: [Water: 4 tablespoons Sake: 2 tablespoons Soy sauce: 1 1/2 tablespoons Mirin: 1 tablespoon Sugar: 1 teaspoon Red chili peppers: 1–2] White sesame seeds: 1 tablespoon Vinegar Potato starch Sesame oil Soy sauce	1. Peel the lotus root. Bring water to a boil in a pot, add a little vinegar and the lotus root, cover with a drop lid (*otoshibuta*), and parboil for 2 minutes. Drain in a colander and let cool slightly. Cut into irregular bite-sized pieces. Cut the chicken thigh into bite-sized diagonal slices and coat with 1 tablespoon of potato starch. Mix the ingredients of **A** together. 2. Heat 1 tablespo…	1.れんこんは皮をむく。鍋に湯を沸かし、酢少々、れんこんを入れ、落としぶたをして2分間下ゆでする。ざるに上げて粗熱を取り、一口大の乱切りにする。鶏肉は一口大のそぎ切りにし、片栗粉大さじ1をまぶす。【A】は混ぜ合わせる。 2.フライパンにごま油大さじ1を中火で熱し、鶏肉を入れて両面を焼きつける。火が通ったら、れんこんを加えて炒め合わせる。 3.全体に油が回ったら【A】を加え、強めの中火にする。汁けがとぶまで煮詰め、白ごまを加え、しょうゆ大さじ1/4を鍋肌から回し入れてサッと混ぜる。	2.6	2	15	390			1											1	1	1	1	1	1		1		1	1
86	2023-09-29	Chicken Nanban	Chicken tenderloins: 2 pieces (100–120g) Egg: 1 A: [Mayonnaise: 50g Onion and preferred pickles: 15g each] All-purpose flour: 2 tablespoons Water: 2 tablespoons Lettuce: as needed Sushi vinegar: 1 teaspoon Cherry tomatoes: 2 Salt Pepper Sesame oil	1. Crack the egg into a frying pan, add 1/4 cup of water, and cover with a lid. Steam over low heat for about 3 minutes until the yolk is fully set. Roughly chop the steamed egg and mix well with ingredients from **A** in a bowl to make tartar sauce. 2. Remove the tendons from the chicken tenderloins and cut them diagonally into 3–4 pieces. Sprinkle a pinch of salt and a little pepper, then rub t…	1.フライパンに卵を割り入れ、水カップ1/4を加えてふたをする。弱火で黄身がしっかりと固まるまで約3分間蒸し焼きにする。粗く刻んで、【A】とともにボウルに入れてよく混ぜる（タルタルソース）。 2.ささ身は筋を取って3～4等分のそぎ切りにし、塩1つまみ、こしょう少々をふってもむ。焼く直前によく溶いた衣をしっかりとからめる。 3.フライパンを洗ってごま油大さじ1/2を弱火で熱し、ささ身を並べ入れ、ふたをして3分間焼く。上下を返し、ふたをせずに2分間焼く。 4.器にレタスを敷いて3を盛り、すし酢を回しかける。ミニトマトを添えて1のタルタルソースをかける。	2.8	1	15	660			1										1	1				1				1	1
87	2023-10-03	Simmered Sweet Potato and Chicken with Grated Daikon (Mizore-ni Style)	Chicken thigh: 1 piece (250g) Sweet potato: 1 (200g) Grated daikon radish: from 1/5 of a daikon (about 200g) A: [Water: 1 cup Sake: 2 tablespoons Sugar: 1/2 tablespoon Soy sauce: 2 tablespoons Mirin: 2 tablespoons] Thin green onions (scallions): as needed Potato starch Salad oil	1. Wash the sweet potato well, then slice it into 1 cm thick rounds with the skin on. Quickly soak the slices in water and drain. Drain the grated daikon in a sieve to remove excess liquid. Cut the chicken into bite-sized pieces and lightly coat them with potato starch. 2. Heat 1/2 tablespoon of vegetable oil in a frying pan over medium heat. Place the chicken pieces skin-side down and cook for a…	1.さつまいもはよく洗い、皮ごと1cm厚さの輪切りにし、サッと水にさらして水けをきる。大根おろしはざるに上げて汁けをきる。鶏肉は一口大に切り、片栗粉を薄くまぶす。 2.フライパンにサラダ油大さじ1/2を中火で熱し、鶏肉を皮側を下にして並べ、2分間ほど焼く。上下を返して、サッと焼く。 3.【A】を順に加えて混ぜ、さつまいも、大根おろしを加える。煮立ったらふたをし、弱火で20分間ほど煮る。器に盛り、細ねぎをのせる。	3.1	2	30	490			1												1	1	1		1		1		1
88	2023-10-03	Rice with Komatsuna and Ground Meat in Oyster Sauce	Rice: 360ml (2 cups) Ground pork: 130g Komatsuna (Japanese mustard spinach), small bunch: 1 bunch (150g) A: [Oyster sauce: 3 tablespoons Sake: 2 tablespoons Mirin: 2 tablespoons Salt: 1/3 teaspoon]	1. Wash the rice 30 minutes before cooking and drain in a colander. Place the rice and ingredients from [A] into the rice cooker inner pot. Add water up to the 2-cup mark and mix. Spread the ground pork evenly on top, then cook the rice (use the mixed rice setting if available). 2. Cut the komatsuna into 2 cm lengths. When the rice finishes cooking, sprinkle the komatsuna over the rice, cover wit…	1.米は炊く30分前に洗ってざるに上げておく。炊飯器の内釜に米、【A】を入れ、2合の目盛りまで水を加えて混ぜる。ひき肉を広げて加え、炊く（あれば炊き込みモードにする）。 2.小松菜は2cm長さに切る。炊き上がったご飯に小松菜を散らして加え、ふたをして10分間ほど蒸らす。 3.蒸らし終えたら、全体をサックリと混ぜ合わせる。	1.7	4～5	15	290	1												1				1		1			1
89	2023-10-06	Simmered Daikon and Chicken Drumettes in Ethnic (Southeast Asian) Style	Chicken drumettes: 6 pieces (350g) Daikon radish (net weight): 700g Garlic: 1 clove Dried shrimp: 1 1/2 tablespoons (about 10g) Sake: 1/4 cup A: [Sugar: 1 1/2 tablespoons Nam pla (fish sauce): 5 tablespoons] Cilantro (coriander): 1 1/2 to 2 bunches Sesame oil	1. Cut the daikon into half-moon shapes about 3 cm thick. Place them in a pot and add enough water to cover. Heat over medium heat. Once boiling, reduce to medium-low and simmer for about 30 minutes until a skewer barely passes through the daikon. 2. In a separate pot, heat 2 tablespoons of sesame oil over medium-low heat. Sauté the garlic and dried shrimp. Add the chicken drumettes and brown the…	1.大根は3cm厚さの半月形に切る。鍋に入れてかぶるくらいまで水を注ぎ、中火にかける。沸騰したら弱めの中火にし、串がやっと通るくらいまで約30分間ゆでる。 2.別の鍋にごま油大さじ2を弱めの中火で熱し、にんにくと干しえびを炒める。手羽元を加え、全面に焼き色をつける。 3.2に水カップ5と紹興酒を注いで中火でひと煮立ちさせ、【A】を順に加えて1の大根を湯をきって加える。弱めの中火にして落としぶたをし、時々アクを除きながら約20分間煮込む。火を止めて冷まし、味を含ませる。 4.再び中火にかけ、約10分間煮る。器に盛り、パクチーをのせる。	3.7g	2～3	70	270			1												1		1				1		1	1
90	2023-10-10	Boiled White Kidney Beans	Dry white kidney beans: 300g Salt	1. Soak the dry white kidney beans in 2.5 cups of water. Add 1 tablespoon of salt and stir lightly. Leave them in the refrigerator overnight (at least 8 hours). If the beans’ surface dries above the water, stir to submerge them again. Drain in a colander and rinse briefly. 2. Put the beans in a heavy pot, add 4 cups of water, and bring to a boil over high heat. Once boiling, reduce to medium heat…	1.白いんげん豆は水カップ2+1/2に浸し、塩大さじ1を加えてざっと混ぜる。冷蔵庫に一晩（8時間以上）おく。途中、豆の表面が水から出て乾いたら上下を返す。ざるに上げ、サッと洗う。 2.厚手の鍋に入れ、水カップ4を注いで強火にかける。沸騰したら中火にし、10〜15分間ゆでる。豆の皮がピンとのびたらざるに上げ、湯をきる。 3.鍋に豆を戻し、水カップ5を注いで強火にかける。沸騰したら中火にし、柔らかくなるまで20分間ほどゆでる。 4.いんげん豆はゆで汁をきって耐熱ボウルなどに取り出し、粗熱を取る。すぐに使わない場合は冷凍用保存袋に入れ、冷凍庫で保存する。鍋に残ったゆで汁も粗熱を取り、冷凍用保存袋に入れ、冷凍庫で保存する。	1.3	Easy-to-make quantity	50	840					1							1	1								1
91	2023-10-10	Mushroom Beef Stroganoff	Beef brisket: 200g Mushrooms: 200g Large onion: 1 (250g) White wine: 1/2 cup Fresh cream: 3/4 cup Cooked warm rice: as needed Small pickled cucumbers: 2 (like cornichons) Olive oil Salt	1. Cut the onion in half lengthwise and slice thinly along the grain. Heat 1 tablespoon of olive oil in a pot over medium heat, add the onion, and sprinkle with a pinch of salt. Sauté for 30–40 minutes, stirring occasionally with a wooden spatula, until the onions turn caramel brown. 2. Turn off the heat, add the white wine, and place the pot over high heat. When it boils, reduce to low heat and …	1.たまねぎは縦半分に切り、縦に薄切りにする。鍋にオリーブ油大さじ1を中火で熱してたまねぎを入れ、塩1つまみをふる。全体があめ色になるまで30〜40分間、時々木べらで混ぜながら炒める。 2.火を止めて白ワインを加え、強火にかける。沸騰したら弱火にし、水分がとぶまで3分間ほど煮詰める。水カップ1+1/4を加え、5分間ほど煮て火を止める。 3.きのこはそれぞれ根元を落とし、食べやすい大きさに切る。牛肉は3～4cm幅に切り、塩2つまみをふる。フライパンにオリーブ油大さじ1/2を中火で熱してきのこを入れ、塩2つまみをふって4～5分間焼く。途中で上下を返し、オリーブ油大さじ1/2を足す。焼き色がついたら2の鍋に加える。フライパンに水カップ1/4を入れて茶色い部分をこそげ、2の鍋に加える。 4.フライパンをサッと洗って拭き、オリーブ油大さじ1/2を中火で熱し、牛肉の両面をサッと焼いて鍋に加える。フラ…	1.8	2～3	75	840		1											1				1				1		1	1
92	2023-10-13	Simmered Sardines in Vinegar with Myoga Ginger Topping	Small sardines: 10 (300g) A: [Vinegar: 1 cup Sake: 2 tablespoons Salt: 1 teaspoon Kombu (kelp): 1 piece] B: [Vinegar: 2 tablespoons Water: 1 tablespoon Sugar: 2 teaspoons] Myoga ginger: 2–3 pieces Shiso leaves (green perilla): as needed	1. Drain the prepped sardines well and arrange them in a small, acid-resistant pot. Pour in 2 1/2 cups of water. Cover with a drop lid (otoshibuta) and heat over medium heat. Once boiling, reduce to low heat and simmer for about 3 minutes. 2. Remove the drop lid, skim off the scum from the surface along with about 1 cup of the simmering liquid and discard. Add the ingredients from [A], cover agai…	1.下処理したいわしは、水けをよくきって小さめの鍋（酸に強いもの）に並べ入れ、水カップ2+1/2を注ぐ。落としぶたをして中火にかけ、沸騰したら弱火で3分間ほど煮る。 2.落としぶたを取り、表面のアクとともに、煮汁をカップ1ほどすくって捨てる。【A】を加え、きれいにした落としぶたをし、弱火で20～30分間煮る。 3.煮汁がいわしの高さの半分くらいに減ったら、煮汁ごとバットか保存容器に移して粗熱を取る。表面にピッタリとラップをし、冷蔵庫で半日間冷やす。 4.みょうがは塩少々をまぶして3分間ほどおき、水けを拭く。ボウルに【B】を混ぜ合わせて甘酢をつくり、みょうがを加えて15分間ほどつける。器に好みで青じそを敷いて3を盛り、みょうがをのせて甘酢少々をかける。	3.4	Easy-to-make quantity	40	380				1									1		1		1	1			1
93	2023-10-17	Pumpkin Pie	Frozen pie sheets: about 20 cm square, 2 sheets (300g) Filling (makes enough for this recipe): [Pumpkin: 1/4 piece (about 500g) Sugar: 60g Unsalted butter: 25g Egg yolk: 1 Fresh cream: 2 tablespoons Cinnamon powder: as desired] Beaten egg: as needed (for brushing) Flour (preferably bread flour) for dusting	1.Preparation before starting: Cut 8 pieces of parchment paper about 15 cm square each. Make a pumpkin-shaped stencil from thick paper. (You can trace a Halloween decoration onto thick paper and cut out a pumpkin shape about 10 cm wide.) Cooking Steps: 2. Remove the seeds from the pumpkin, place it in a microwave-safe dish, cover loosely with plastic wrap, and microwave at 600W for 7–8 minutes. 3…	1.＜つくる前にしておくこと＞ ■オーブン用の紙を約15cm四方に切り、8枚用意する。 ■厚紙でかぼちゃの形の型紙をつくる。 ＊市販のハロウィーン用の飾りなどを厚紙に当てて、 約10cm幅のかぼちゃの形に切り抜く。 2.かぼちゃはワタを除いて耐熱皿にのせ、ふんわりとラップをして電子レンジ（600W）に7～8分間かける。 3.皮側から金串などを刺してスッと通るくらいになったら、皮を除いて耐熱ボウルに入れ、温かいうちにフォークなどでつぶしてペースト状にする。200gを取り分けて使用する。 4.3が温かいうちに砂糖、バターを加え、混ぜながら溶かす。 5.卵黄、生クリーム、好みでシナモンパウダーを順に加え、ゴムべらでそのつどよく混ぜる。ゆるいようなら冷蔵庫において休ませる。 6.パイシートは室温に5分間ほどおいて柔らかくする。打ち粉適量をふり、麺棒で3mm厚さにのばして4等分の正方形に切る。それ…	0.2	4 pieces	70	270kcal (Energy and salt content are calculated per one piece).						1							1		1											1
94	2023-10-17	Super Quick Simmered Yellowtail and Daikon	Yellowtail fillets: 2 pieces (200g) Daikon radish: 150g Kaiware sprouts (radish sprouts), roots removed: half a pack Ginger: 1 piece A: [Water: 1 cup Soy sauce: 1 1/2 tablespoons Sugar: 1 tablespoon Sake: 1 tablespoon] Salt Salad oil	1. Lightly sprinkle salt on the yellowtail and let it sit in the refrigerator for about 10 minutes. Pat dry. Peel the daikon into thin vertical slices using a peeler, rinse quickly, drain, and cut into bite-sized lengths. Cut the kaiware sprouts in half. Julienne the ginger. Mix the ingredients in [A] together. 2. Heat 1 tablespoon of salad oil in a frying pan over medium heat, and brown both sid…	1.ぶりは塩少々をふって10分間ほど冷蔵庫におき、水けを拭く。大根はピーラーで縦に薄切りにしてサッと洗い、水けをきって食べやすい長さに切る。貝割れ菜は長さを半分に切る。しょうがはせん切りにする。【A】は混ぜ合わせる。 2.フライパンにサラダ油大さじ1を中火で熱し、ぶりの両面に焼き色をつける。【A】、しょうがを加え、ぶりをフライパンの片側に寄せ、あいたところに大根を加える。ふたをして6～7分間煮る。 3.汁けが少なくなったらふたを外し、ぶりを取り出す。残った大根と煮汁を少しとろみがつくまで強火で30秒〜1分間煮詰める。ぶりとともに器に盛り、貝割れ菜を添える。	2.2	2	20	330				1									1		1	1	1				1		1
95	2023-10-20	Japanese-style Sundubu Jjigae (Soft Tofu Stew)	Oboro tofu (soft tofu): 1/2 block (150g) Clams: 100g Pork belly: 60g Enoki mushrooms: 30g Green onions: 10g Egg: 1 Dashi stock: 1 1/4 cups A (seasoning): Miso: 30–40g Mirin: 1/2 teaspoon Yuzu kosho (yuzu chili paste): 1/2 teaspoon	1. Wash the clams and drain well. Trim the roots off the enoki mushrooms and separate them into bite-sized pieces. Cut the green onions into 5 cm lengths. Cut the pork belly into bite-sized pieces. 2. In a small pot, bring the dashi stock to a boil over medium-high heat. Lower the heat slightly, then add the ingredients in [A] one by one, stirring to combine. Scoop the tofu with a spoon and add i…	1.あさりは洗って水けをきる。えのきだけは根元を切り落として食べやすくほぐす。青ねぎは5cm長さに切る。豚肉は食べやすい大きさに切る。 2.小鍋にだしを入れて強めの中火で沸かし、少し火を弱め、【A】を順に加えて混ぜる。豆腐をスプーンですくって加え、ひと煮立ちさせたら豚肉とあさりを加え、アクを取りながら6～7分間煮る。 3.豚肉に火が通り、あさりが開いたら、えのきだけと青ねぎを加えて卵を割り入れ、2～3分間煮る。	4.2	1	20	440	1			1			1		1										1	1	1
96	2023-10-24	Cheese-Stuffed Fist-Sized Pork Cutlet	Sliced cheese – 8 slices (about 130 g) Pork loin slices – 16 pieces (250 g) Green shiso leaves – 8 leaves Gochujang (Korean chili paste) – 2 teaspoons Breading: [A] All-purpose flour – 2 tablespoons Salt – 1/4 teaspoon Pepper – a pinch Beaten egg – 1 Panko (Japanese bread panko) – 1/2 cup Cabbage – as needed Oil – for deep frying	1. Stack 2 slices of cheese together and fold them into quarters. Do the same with 2 shiso leaves stacked together and folded into quarters. You will have 4 sets of each. 2. Lay out 2 pork slices in a cross shape, and spread 1/4 of the gochujang on the intersecting parts. Place one folded shiso set and one folded cheese set on top in order, then fold the pork over to wrap the fillings. 3. Place o…	1.スライスチーズは2枚1組にして重ね、四つ折りにする。青じそも2枚1組にして重ね、四つ折りにする。それぞれ4組ずつできる。 2.豚肉2枚を広げて十文字に重ね、交差する部分にコチュジャンの1/4量を塗る。その上に1の青じそ・チーズ各1組を順にのせ、肉を折りたたんで包む。 3.2に豚肉1枚をのせ、肉の隙間を覆って具材を隠すように巻きつける。さらに豚肉をもう1枚巻きつけて形を整え、具材をすっぽりと包み込む。 4.残りも2～3と同様にして、計4コつくる。 5.衣の【A】は混ぜ合わせる。4 を【A】、溶き卵、パン粉の順にまぶして衣をつけ、5分間ほどおいてなじませる。 6.フライパンに揚げ油を2cm深さまで注いで160℃に熱し、5を入れて上下を返しながら7～8分間、きつね色になるまで揚げる。網に取り出して油をきり、少しおいて落ち着かせる。器に盛り、キャベツを添える。	3.3	2	20	790	1												1	1											1
97	2023-10-24	Dak Galbi (Spicy Korean Stir-fried Chicken)	Chicken thigh: 1 piece Sweet potato: 1/2 Onion: 1/2 Cabbage: 1/2 head Perilla leaves (egoma leaves): 5–6 leaves Sauce: [Gochujang (Korean chili paste): 2 tablespoons Sake: 2 tablespoons Soy sauce: 1 tablespoon Sugar: 1 tablespoon Grated ginger: 1/2 clove worth Grated garlic: 1/2 clove worth] Sesame oil	1. Mix the ingredients for the marinade/sauce (tsukedare). 2. Cut the chicken into large bite-sized pieces, rub the marinade thoroughly into the chicken, and let it sit for about 10 minutes. 3. Wash the sweet potato well and slice into 5mm-thick rounds with the skin on. Cut the onion into wedges about 7–8mm thick. Tear the cabbage into bite-sized pieces. 4. Heat sesame oil in a frying pan over me…	1.【つけだれ】の材料を混ぜる。 2.鶏肉は大きめの一口大に切り、1の【たれ】をしっかりもみ込んで10分間ほどおく。 3.さつまいもはよく洗い、皮ごと5mm厚さの輪切りに、たまねぎは7～8mm幅のくし形に切る。キャベツは食べやすくちぎる。 4.フライパンにごま油を中火で熱し、さつまいも、たまねぎ、キャベツの順に重ねて入れる。鶏肉を汁けをきってのせ（【つけだれ】はとっておく）、ふたをして5分間ほど蒸し焼きにする。鶏肉に火が通ったらふたを取り、上下を返すようにざっと混ぜる。 5.4でとっておいた【つけだれ】を加えて炒め合わせ、ちぎったえごまの葉を加えて混ぜ、器に盛る。	2.9	2	15	480			1												1	1	1					1	1	1
98	2023-10-27	Oyster Curry	Oysters: 300–350g Daikon radish: 200g Garlic: 1 clove Sautéed onions: 1 pack (180g) Your preferred curry roux: about 100g Warm cooked rice: as needed Cilantro leaves (coriander): as desired Potato starch (katakuriko) Salt Olive oil	1. Place the oysters in a bowl and sprinkle with an appropriate amount of potato starch and salt. Gently rub them, then add water and wash by swirling the oysters in the bowl. Change the water and repeat until the water is clear. Drain in a colander. Cut the daikon radish into 1.5 cm cubes. 2. Heat 2 tablespoons of olive oil in a frying pan over medium heat. Add the garlic and daikon. When the da…	1.かきはボウルに入れて片栗粉・塩各適量をふってやさしくもみ込み、水を注いでボウルの中で振り洗いする。水が透明になるまで水をかえながら洗い、ざるに上げる。大根は1.5cm角に切る。 2.フライパンにオリーブ油大さじ２、にんにく、大根を入れて中火にかける。大根に油が回ったら、かきと塩小さじ1/4を加え、かきを細かくつぶしながら炒める。 3.水カップ３、炒めたまねぎを加え、中火で5分間煮る。アクが出たら取り除く。 4.火を止め、カレールーを加えて混ぜ、溶かす。再び弱めの中火にかけ、混ぜながら１０分間煮る。器にご飯を盛ってカレーをかけ、好みでパクチーを添える。	3.1	4～5	25	500				1									1								1			1
99	2023-10-31	Mustard Pork Sauté	Pork loin slices: 2 pieces (230g) Broccoli: 1/4 head (80g) Apple: 1/2 (100g) A: [Fresh cream: 5 tablespoons Water: 2 tablespoons Whole grain mustard: 1 1/2 tablespoons Soy sauce: 1/2 tablespoon] Salt and pepper All-purpose flour Vegetable oil Butter	1. While the pork is still cold, make several small cuts on the backside along the muscle fibers with the tip of a knife. (See tips below.) Leave the pork at room temperature for about 10 minutes. Tip: Cutting the connective tissue between the fat and lean parts prevents the meat from curling during cooking. It's easier to cut when cold, from the side that will be on the bottom when plating. If t…	1.豚肉は冷たいうちに、裏側から包丁の刃先で筋を数か所切る。（下記ポイント参照）そのまま常温に10分間ほどおく。 ＊そのまま焼くと肉が反るので、脂身と赤身の境の筋を数か所切る。肉が柔らかいと切りにくいので冷たいうちに、盛りつけたときに裏になる面から切る。焼いている途中で反ってきたら、料理ばさみで平らになるように切る。 2.ブロッコリーは小房に分け、塩適量を加えた湯でゆでてざるに上げる。りんごは皮と芯を除いて1cm強の角切りにし、耐熱ボウルに入れてふんわりとラップをし、電子レンジ（600W）に1分30秒間かける。 3.1の豚肉は紙タオルで水けを拭いて両面に塩・こしょう各少々をふり、小麦粉を薄くまぶす。（下記ポイント参照）余分な粉は払い落とす。 ＊肉に薄く小麦粉をまぶすと火の当たりが柔らかくなり、焼いても堅くなりにくい。ソースに適度なとろみがつき、味もよくからむ。 4.フライパンにサラダ油小…	1.9	2	20	510	1												1	1		1					1		1	1
100	2023-10-31	Mixed Chicken Breast and Thigh Karaage	Chicken breast & chicken thigh: 1 piece each (total about 500g) Marinade: [Soy sauce: 2 teaspoons Sake: 2 teaspoons Grated ginger: 1 teaspoon Coarsely ground black pepper: 1 teaspoon Salt: 1/2 teaspoon] Side: Fresh vegetables of your choice, cut into sticks (as needed) Other: Potato starch (katakuriko) Cooking oil for frying	1. Cut the chicken breast and thigh into large bite-sized pieces. Put them in a bowl, add the marinade ingredients, and rub well to coat. 2. Add about 1/2 cup (70–80g) of potato starch and thoroughly coat the chicken pieces. 3. Heat the frying oil to 170–180°C (medium heat). Lightly squeeze each coated piece by hand and carefully put them into the hot oil. Fry for 2–3 minutes without stirring, so…	1.【鶏肉】はそれぞれ大きめの一口大に切る。ボウルに入れ、【下味】の材料を加えてもみ込む。 2.片栗粉約カップ1/2（70～80g）を加え、しっかりまぶす。 3.揚げ油を170～180℃（中温）に熱し、2を手で軽く握ってから入れる。衣が落ちつくまで2～3分間、菜箸などでいじらずに揚げる。衣がカリッとしてきたら上下を返す。 4.時々菜箸で全体をかき混ぜながら2〜3分間ほどじっくりと揚げる。最後に少し火を強めて全体をカラリと揚げる。油をよくきり、皮を上にしてバットに上げる。 5.器に盛り、好みで【付け合わせ】の生野菜を添える。あればカレー粉や粉チーズ（各分量外）をふってもおいしい。	1.4	4	25	320			1										1	1		1	1								1
101	2023-11-03	Daikon Radish and Chicken Simmered in Black Vinegar	Daikon radish: 300g Chicken thigh: 1 piece (300g) A: [Water: 1/2 cup Sake: 3 tablespoons Black vinegar: 3 tablespoons Soy sauce: 1 1/2 tablespoons Sugar: 1 tablespoon] Daikon leaves: as needed	1. Peel the daikon and cut into 3 cm cubes. Place in a microwave-safe bowl, sprinkle with 1 tablespoon of water, cover loosely with plastic wrap, and microwave (600W) for 5 to 6 minutes. Rinse quickly and drain well. Cut the chicken into 4 pieces. 2. In a frying pan, place the chicken and ingredients from [A], and cook over medium heat. Cover with a lid. When it comes to a boil, reduce heat to lo…	1.大根は皮をむいて3cm角に切る。耐熱ボウルに入れ、水大さじ1をふってふんわりとラップをし、電子レンジ（600Ｗ）に5～6分間かける。サッと洗って水けをきる。鶏肉は4等分に切る。 2.フライパンに鶏肉と【A】を入れて中火にかけ、ふたをする。沸いたら弱火にして10分間煮る。大根を加え、再びふたをして10分間煮る。ふたを外して中火にし、煮汁を少し煮詰める。器に煮汁ごと盛り、あれば大根の葉をあしらう。	4.5	Easy-to-make quantity	30	700			1												1	1	1	1			1
102	2023-11-07	Chicken Breast and Chinese Cabbage in Milk Stew	Chicken breast (small) – 1 piece (250g) Chinese cabbage – 500g Bacon (thinly sliced) – 50g Milk – ¾ cup Salt and pepper Flour Salad oil Butter Coarsely ground black pepper	1. Prepare the ingredients**: Cut the Chinese cabbage into 2 cm-wide pieces. Cut the bacon into 1.5 cm-wide strips. Slice the chicken breast diagonally into bite-sized pieces about 1 cm thick. Season the chicken with ¼ teaspoon of salt and a pinch of pepper, then lightly coat with flour. 2. Cook the chicken**: Heat ½ tablespoon of salad oil in a frying pan over medium heat. Add the chicken and se…	1.白菜は2cm幅に切る。ベーコンは1.5cm幅に切る。鶏肉は1cm厚さの食べやすい大きさのそぎ切りにし、塩小さじ1/4、こしょう少々をふって、小麦粉を薄くまぶす。 2.フライパンにサラダ油大さじ1/2を中火で熱し、鶏肉を入れる。両面を30秒間ずつ焼いて取り出し、火を止める。 3.フライパンに白菜を入れ、ベーコン、バター10gをのせ、塩小さじ1/4をふる。水カップ1/4を加えてふたをし、中火にかける。煮立ったら、8〜10分間蒸し煮にする。途中、一度ふたを外して全体を混ぜ合わせる。 4.ふたを外して少し煮て、水分がほぼなくなったら牛乳を加える。煮立ったら鶏肉を戻し、煮汁になじませながら1分間ほど煮て肉に火を通し、塩・こしょう各少々を加える。器に盛り、黒こしょう少々をふる。	2.6	2	20	420			1										1	1							1	1	1
103	2023-11-07	Lightly Flavored Simmered Pork and Burdock (Shigure-ni Style)	Thinly sliced pork scraps: 100g Burdock root (small): 1 root (100g) Ito-konnyaku (yam noodle, small pack): 1 pack (100g) A: [Mirin: 2 tablespoons Soy sauce: 1 tablespoon Sake: 1 tablespoon Sugar: 1 teaspoon Ginger (cut into fine strips): 1 small piece] Salad oil	1. Wash the burdock root well and, without peeling, cut it in half lengthwise, then slice thinly on the diagonal. Soak in water for about 5 minutes, then drain. Cut the ito-konnyaku and pork into bite-size pieces. Bring water to a boil in a frying pan, add the burdock root and ito-konnyaku, and parboil for 4–5 minutes. Drain in a colander. 2. Heat 1 teaspoon of salad oil in the frying pan over me…	1.ごぼうはよく洗い、皮ごと縦半分に切ってから斜め薄切りにする。水に5分間ほどさらして水けをきる。糸こんにゃく、豚肉は食べやすく切る。フライパンに湯を沸かし、ごぼうと糸こんにゃくを入れ、4～5分間下ゆでをし、ざるに上げる。 2.フライパンにサラダ油小さじ1を中火で熱し、豚肉を入れて広げ、サッと炒める。ごぼう、糸こんにゃくを加えてさらに1分間ほど炒める。【A】を順に加えて全体を混ぜ、ふたをして5分間ほど煮る。ふたを取って混ぜ、少し火を強めて汁けがほぼなくなるまで煮る。	1.4	2	20	230	1														1	1	1		1		1			1
104	2023-11-10	Pork Kimchi Cream Pasta	Pork belly (thinly sliced): 100g Napa cabbage kimchi: 150g Mushrooms of your choice (total): 120g Spaghetti (1.6mm): 160g Fresh cream (heavy cream): 1 cup Green onions (thinly sliced) and white sesame seeds: appropriate amounts Egg yolks: 2 Salt, sesame oil, soy sauce, pepper	1. Remove the stems from the mushrooms and cut them into bite-sized pieces. Cut the pork into 5 cm lengths. Roughly chop the kimchi. Bring 1 liter of water to a boil in a pot, add 2 teaspoons of salt, and cook the spaghetti according to the package instructions. Reserve some of the pasta cooking water. 2. Heat 2 teaspoons of sesame oil in a frying pan over medium heat. Stir-fry the pork until the…	1.きのこ類は根元や石づきを落とし、食べやすく切る。豚肉は5cm長さに切る。キムチは粗く刻む。鍋に湯1リットルを沸かして塩小さじ2を入れ、スパゲッティを袋の表示どおりにゆでる（ゆで汁はとっておく）。 2.フライパンにごま油小さじ2を中火で熱し、豚肉を炒める。色が変わったらきのこ類を加えて炒め、しんなりとしたらキムチを加えて、炒め合わせる。生クリームを加え、しょうゆ小さじ1を回し入れ、スパゲッティのゆで汁50～60mlを加えて混ぜる。塩1つまみとこしょう少々で味を調える。 3.スパゲッティの湯をきって2に加えてサッと混ぜ合わせ、火を止める。器に盛って細ねぎと白ごまをふり、中央に卵黄をのせる。	4.9	2	20	950	1												1	1		1					1			1
105	2023-11-14	Chikuzen-ni (Japanese simmered chicken and vegetables)	Chicken thigh: 1 piece (250g) Taro (Satoimo): 4 pieces (200g) Carrot (large): 1/2 piece (100g) Lotus root (large): 1/2 section (120g) Burdock root: 1/4 piece (50g) Fresh shiitake mushrooms: 4 pieces (80g) Konnyaku (konjac): 1/2 block (150g) Snow peas: appropriate amount (remove stems and strings) A: Water: 2 cups Light soy sauce: 1/4 cup Mirin: 1/4 cup	1. Peel the taro and cut into bite-sized irregular chunks. Cut the carrot into bite-sized irregular chunks. Cut the lotus root into small bite-sized irregular chunks. Wash the burdock root with a scrubbing brush and slice diagonally into 2–3 mm thick pieces with the skin on. Remove the stems from the shiitake mushrooms and cut each into quarters. Tear the konnyaku into bite-sized pieces using a s…	1.里芋は皮をむき一口大の乱切りにする。にんじんは一口大の乱切りにする。れんこんは小さめの一口大の乱切りにする。ごぼうはたわしで洗い、皮ごと2～3mm厚さの斜め切りにする。しいたけは軸を除いて4等分に切る。こんにゃくはスプーンで一口大にちぎる。鶏肉は一口大に切る。 2.鍋にたっぷりの湯を沸かして中火にし、鶏肉以外の1を入れる。1分間ほどゆで、網じゃくしで引き上げる。同じ湯で絹さやをサッとゆで、引き上げる。さらに同じ湯に鶏肉を入れ、表面が白くなったら冷水にとり、サッと洗って水けをきる。 3.きれいにした鍋に絹さやと鶏肉以外の2と【A】を入れ、落としぶたをして中火にかける。途中アクをすくいながら15～20分間煮る。 4.野菜が柔らかくなったら2の鶏肉を加え、弱火にして5分間ほど煮る。器に盛り、2の絹さやを散らす。	2.7	4	40	280			1													1			1		1
106	2023-11-14	Dried Persimmons (Hoshigaki)	24 astringent persimmons	1. Wash the astringent persimmons and dry them. Using kitchen scissors, cut off the frilly part of the calyx (the leafy top). 2. Peel off the skin around the base of the calyx in a circle. 3. Peel the remaining skin vertically. 4. Thread the persimmon stems through prepared loops of string, tightly tying them at the base. 5. Boil water in a pot. Hold the string and briefly dip the persimmons into…	1.渋柿は洗って水けを拭き、ヘタのヒラヒラしたところを料理ばさみで切り取る。 2.ヘタの付け根の皮をグルリとむく。 3.残りの皮を縦にむく。 4.用意したひもの輪に柿の枝をくぐらせ、根元をキュッと締めてくくりつける。 5.鍋に湯を沸かし、4のひもを持って柿を沈め、10秒間たったら引き上げる。 6.戸外の風通しのよい場所に置いた物干し台のさおにかけ、柿が隣り合わず互い違いになるように干す。雨の日は、物干し台ごと室内に移動して干す。 7.8～10日後に表面が堅く乾いてきたら、全体をやさしくもむ。翌日からは、1～2日おきにもむとよい。 8.渋みが抜けて好みの堅さになるまで合計で2〜3週間干し、枝ごとひもを切り落とす。		24 pieces	60	75kcal (calculated per one piece)						1																						1
107	2023-11-17	turnip clear soup	Turnip: 1 (100g) Kombu and katsuobushi (bonito flakes) dashi: 3 cups (Recipe for dashi is provided separately)* A: [Light soy sauce (usukuchi shoyu): 1 tablespoon Salt: 1/3 to 1/2 teaspoon] Turnip leaves (thinly sliced crosswise): appropriate amount Yuzu peel (pine-needle cut style (Peel the yuzu thicker, remove the white pith with a knife, then cut into thin strips resembling pine needles): as d…	1. Cut off the turnip leaves, leaving about 1 cm attached. Peel the turnip and cut it into 1 cm thick wedges. Lightly wet them with water and place on a microwave-safe plate. Cover loosely with plastic wrap and microwave (600W) for about 1 minute, checking occasionally. 2. Pour the dashi into a pot and heat over medium heat. Once warmed, season with the ingredients in \[A]. 3. Place the microwave…	1.かぶは葉を約1cm残して切り落とし、皮をむいて1cm厚さのくし形に切る。水でサッとぬらして耐熱皿にのせる。ラップをふんわりとし、電子レンジ（600W）に様子を見ながら約1分間かける。 2.鍋にだしを入れて中火にかけ、【A】を加えてさっと煮る。 3.椀（わん）に1のかぶを入れ、2を加える。かぶの葉を加え、好みで柚子の皮をあしらう。	1.4	3～4	5	10					1								1			1					1
108	2023-11-17	Kombu and Katsuobushi (dried bonito flakes) dashi stock	Water: 1.8 liters Kombu (dried kelp): 30 grams Katsuobushi (dried bonito flakes): 50 grams	1. Put the water and kombu in a pot and heat over medium heat. When steam starts to rise (around 60°C), reduce the heat to very low and keep the temperature around 60°C for 1 hour. Keep the temperature at about 60°C because if it exceeds this, the kombu releases a sticky substance that reduces its umami flavor. 2. Remove the kombu, then increase the heat. When small bubbles start to form around t…	1.鍋に水、昆布を入れて中火にかけて煮込む。湯気が上がってきたら（６０℃が目安）、ごく弱火にして６０℃程度の状態を保って１時間熱する。 2.昆布は６０℃以上になると粘りが出てうまみが出にくくなるため、なるべく６０℃の状態をキープして加熱する。 3.昆布を取り出し、火を強めて鍋の縁がフツフツとしてきたら（８５℃が目安）、火を止める。削り節を加え、約１０秒間たったら紙タオルを敷いたざるなどでこす。なるべく早く使いきる。 4.削り節を加えたら、苦みやえぐみが出ないようになるべく動かさない。こしたあとも絞らないこと。		Finished volume: approximately 1.3 liters								1															1
109	2023-11-21	Shiratama Dango (Rice Dumplings)	Shiratama Dango (Rice Dumplings): [Shiratamako (glutinous rice flour) 100g Water 100ml] Mitarashi Sauce: [Water 50ml Sugar 2 tablespoons Soy sauce 1 tablespoon Mirin 1 tablespoon Potato starch (or cornstarch) 1 to 1½ teaspoons]	1. In a bowl, combine the shiratama flour and 3/4 of the specified amount of water. Knead with your hands. 2. Gradually add the remaining water a little at a time, kneading with your fingertips until you no longer feel the grains of flour. Adjust the moisture so that when you roll it into a log and break it in half, it breaks with a crumbly texture. 3. Roll into your preferred size balls, then pr…	1.ボウルに白玉粉、分量の水の3/4量を入れ、手で練り混ぜる。 2.残りの水を少量ずつ加えながら、指先で白玉粉の粒を感じなくなるまでこねる。棒状にのばして半分に割ったとき、ポソッと割れる状態になるよう水分を調節する。 3.好みの大きさに丸め、中央を指で押して少しくぼませる。湯を沸かした鍋に丸めたそばから入れる。 4.水面に完全に浮き上がるまで2～3分間ゆでる。 5.ゆで上がったものから穴じゃくしですくい上げ、冷水にとってしめる。 6.小さめの鍋に【みたらしあん】の材料を混ぜ合わせ、中火にかけて耐熱のゴムベらで絶えず混ぜる。煮立ったら火を弱め、透き通ってとろみがつくまで混ぜながら煮て粗熱を取る。5の水けをきって器に盛り、【みたらしあん】をかける。	0.9	2～3	15	160						1									1	1			1		1
110	2023-11-28	Simmered Pork and Hijiki Seaweed	Hijiki seaweed: 20g Pork thinly sliced (komagire): 100g Ginger: 1 piece (10g) Carrot: 50g A: [Water: 3/4 cup Sake: 1 tablespoon Granulated dashi powder: 1/2 teaspoon] Salad oil, sugar, soy sauce, mirin	1. In a large pot, add about 5 cups of water and the hijiki. Bring to a boil over high heat for 2–3 minutes. When it starts to boil, turn off the heat carefully to avoid boiling over, and let it sit for about 10 minutes. 2. Drain the hijiki in a colander, rinse lightly in a bowl of water, and drain well. 3. Cut the pork into thin strips and julienne the ginger. In another pot, heat 1 tablespoon o…	1.大きめの鍋に水約カップ5、ひじきを入れて2～3分間強火にかける。沸騰しはじめたら、吹きこぼれないように注意して火を止め、10分間ほどおく。 2.ひじきをざるに上げ、水をはったボウルに入れて軽く洗い、水けをきる。 3.豚肉は細切りに、しょうがはせん切りにする。別の鍋にサラダ油大さじ1、豚肉、しょうがを入れてひと混ぜし、中火で肉の色が変わるまで炒める。ひじきを加えて油が回る程度に炒め、【A】を加えて火を強め、煮立ったら弱めの中火にする。砂糖・しょうゆ各大さじ1を加えてアルミ箔（はく）で落としぶたをし、煮汁が少し残るくらいまで10分間煮る。 4.にんじんは細切りにする。3に加えてひと混ぜし、ふたをして3〜4分間煮る。煮汁が残っていれば煮詰め、しょうゆ・みりん各小さじ1を加えて味を調える。	0.8	5～6	25	90	1			1											1	1	1		1		1			1
111	2024-05-07	Oeufs Brouillés	Egg Sauce: [Eggs: 4 Heavy cream: 1/2 cup Shredded pizza cheese: 50g Salt: a pinch] Nanohana (rapeseed blossoms): 1 bunch (200g)	1. Bring a large pot of water to a boil. Add the nanohana (rapeseed blossoms) and boil for 1–2 minutes. Drain in a colander and arrange on a serving plate. 2. Prepare the egg sauce: Crack the eggs into a bowl and beat well. Add the remaining ingredients and mix together. Pour the mixture into a frying pan and cook over low heat. Stir constantly with a heatproof spatula for 3–4 minutes until the s…	1.鍋にたっぷりの湯を沸かし、菜の花を入れて1～2分間ゆで、ざるに上げて器に盛る。 2.【卵ソ一ス】をくる。ボウルに卵を割り入れて溶きほぐし、残りの材料を加えて混ぜ合わせ る。フラパンに移して弱火にかけ、耐熱の八らで常に混ぜながら3～4分間煮る。卜口卜口 になったら火を止め、1にかける。	1.4	2	10	440					1								1								1
112	2025-04-01	Fluffy and Soft Pork & Garlic Chive Omelet	Eggs: 3 A: [Water: 2 tablespoons Salt: a pinch] Garlic chives (Nira): 1/2 bunch Pork belly: 80g Mayonnaise Rice oil Black pepper	1. Crack the eggs into a bowl and beat them well. Add [A] (water and salt) and mix again. Cut the garlic chives and pork belly into 4–5 cm lengths. 2. Heat 2 teaspoons of mayonnaise in a frying pan over medium heat. When the mayonnaise starts to bubble and melt, spread it evenly over the pan. Pour in the egg mixture, quickly stirring with chopsticks. When the eggs are about 80% cooked, transfer t…	1.ボウルに卵を割り入れて溶きほぐし、【A】を加えてさらに混ぜる。にらと豚肉はそれぞれ4 ~5cm長さに切る。 2.フライパンにマヨネーズ小さじ2を入れて中火にかけ、マヨネーズがフツフツと溶けてきたら フライパン全体に広げ、1の卵液を流し入れる。菜箸で手早くかき混ぜ、8割ほど火が通った ら、1のボウルに戻し入れる。 3.フライパンをサッと拭き、米油小さじ1/2を入れて中火にかける。豚肉を入れて塩少々をふ り、火が通るまでサッと炒めたら、2のボウルに加える。 4.肉の脂が残った3のフライパンに、にらを入れて塩少々をふる。サッと炒めて3のボウルに加 え、塩 ·黒こしょう各少々をふる。やさしく混ぜ、味をみて足りなければ塩少々で調える。器に 盛り、好みで黒こしょう少々をふる。	1.5	2	10	300	1												1	1										1
113	2025-04-01	Plain Omelet	Eggs: 3 Boiled vegetables of your choice: appropriate amount Salt, pepper, butter	1. Crack the eggs into a bowl and beat them well with chopsticks. Strain the beaten eggs through a sieve, then add salt and pepper to taste and mix. 2. Heat 10g of butter in a non-stick frying pan (about 20 cm diameter) over medium heat. When the butter melts and starts to bubble gently, pour in all the egg mixture at once. 3. Continuously stir the eggs gently with a heatproof rubber spatula to c…	1.ボウルに卵を割り入れ、菜箸でしっかりと溶きほぐしてからざるでこし、塩 · こしょう各適量 を加えて混ぜる。 2.表面加工のしてあるフライパン(直径20cm)にバター10gを 入れて中火にかける。バターが 溶けてフツフツと泡立ってきたら、卵液を一気に流し入れる。 3.卵液全体を耐熱のゴムベらで絶えず細かくかき混ぜ、半熟のスクランブルエッグ状にする。 火加減は常に中火を保つ。フライパンを前後に揺すりながら、外側から内側に入れていくようにかき混ぜる。 4.フライパンの持ち手を引き上げるように約45度傾ける。ゴムベらの先を卵とフライパンの間 に入れて、持ち手側から中央に向かって寄せながら折りたたむ。 5.フライパンの奥側の緑から中央に向かって折りたたみ、木の葉形にする。 6.ゴムベらを差し入れて上下を返し、つなぎ目を焼く。フライパンの緑に寄せるようにして、側 面の形も整える。フライパンの持ち…	1.6	1	10	300					1								1	1							1		1
114	2025-04-02	Pork and Spring Cabbage Oil Steamed Dish	Pork small pieces (thinly sliced) – 200g Spring cabbage – 3 to 4 leaves (about 250g) Onion – 1/2 (about 100g) Toban Djan Tomato Sauce: [Tomato – 1 (about 150g) Toban Djan (fermented chili bean paste) – 1/4 teaspoon Salt – a pinch] Lemon – to taste Salt and pepper Potato starch (katakuriko) Cooking sake Rice oil Coarsely ground black pepper	1. Remove the hard core from the spring cabbage, then thinly slice the core and roughly chop the leaves. Slice the onion thinly lengthwise. 2. Make the **Toban Djan Tomato Sauce**: Roughly chop the tomato and place it in a bowl. Mix in the toban djan and salt. 3. If the pork pieces are large, cut them into bite-sized pieces. Sprinkle with a little salt and pepper, then coat with 1 tablespoon of p…	1.春キャベツは軸の堅い部分を切り取って薄切りにし、葉はザク切りにする。たまねぎは縦に 薄切りにする。 2.【豆板醤トマトだれ】をつくる。トマトはザク切りにしてボウルに入れ、豆板醤と塩を混ぜ合わ せる。 3.豚肉は大きければ食べやすい大きさに切る。塩 · こしょう各少々をふり、片栗粉大さじ1をま ぶす。 4.フライパンに、1のたまねぎを入れてキャベツをのせ、塩2つまみと水大さじ2をふる。3の豚 肉をのせ、豚肉に酒 ·米油各大さじ1を順に回しかける。ふたをして弱めの中火にかけ、10~12分間蒸し焼きにする。 5.器に盛り、【豆板酱トマトだれ】適量とレモンを添え、好みで黒こしょうをふる。	1.8	2	20	400	1												1	1			1					1	1
115	2025-04-07	boiled bamboo shoots	Boiled bamboo shoots: 1 to 3 bamboo shoots (about 1 kg) Rice: 4 to 5 tablespoons (a guideline: 1 tablespoon per 2 cups of water)	1. Wash the bamboo shoots to remove dirt. Peel off 2 to 3 layers of the outer skin, then cut off about 1/6 to 1/5 of the tip diagonally. 2. Make a vertical cut about 1 cm deep along the center of the bamboo shoot, and trim off the hard part at the base by 5 mm to 1 cm. 3. Arrange the bamboo shoots in a large pot without overlapping as much as possible. Add 1.6 to 2 liters of water and the rice. P…	1.たけのこは洗って汚れを落とす。皮を2～3枚むき、穗先から1/6～1/5を斜めに切り落と す。 2.たけのこの中央に縦に1本、 1cm 深さまで切り目を入れ、根元の堅い部分を5mm～1cm 切り落とす。 3.大きめの鍋にたけのこをできるだけ重ならないように並べ、水1.6～2リットルを注ぐ。米を加え、強火にかける。 4.沸いたら落としぶたをして火を弱め、コトコトとやさしく煮立つ程度の火加減を保ちながら1 時間ほどゆでる。途中、湯が減ったら水適宜を足す。 5.たけのこの根元に竹串を刺し、スッと通るくらいに柔らかくなっていれば火を止める。鍋に 入れて落としぶたをしたまま3時間以上おき、完全に冷ます。 6.たけのこを取り出して洗い、水けをきる。切り目から皮をむく。穗先の先端の堅い部分を切り落とし、根元に皮が残っていたら包丁の背や箸でこそげ取る。		Easy-to-make quantity	70	135					1																1
116	2025-04-08	Strawberry Raspberry Jam	Strawberries: 500g Frozen raspberries: 500g Granulated sugar: 450g Lemon juice: juice of 1 lemon (about 1/4 cup) Kirsch (cherry brandy): 1 teaspoon Mint leaves: as desired	1. Remove the stems from the strawberries. If some strawberries are large, cut them to about the same size as the raspberries. Put them into a 24 cm diameter pot (preferably stainless steel or enamel-coated, acid-resistant). Add the frozen raspberries, half of the granulated sugar, and the lemon juice, then mix gently with a wooden spatula. 2. Let it sit for about 10 minutes until the sugar disso…	1.いちこはヘタを取り、大きいものはラスベリーと同じくらいの大きさに切って、直径24cmの鍋(ステンレスやホウロウなと酸に強いもの)に入れる。冷凍ラスベリー、グラニュー糖の半量、レモン汁を加えて木べらで混ぜる。 2.10分問ほどおいて、グラニュー糖が溶け、いちことラスベリーから水分が出てきたら、鍋を 中火にかける。 3.最初は混せずにしつかりと煮立たせ、全体にアクが出てきたら、1か所に寄せてきれいにすくい取る。 4.残りのグラニュー糖の半量を加えて混ぜ、再び煮立ったら3と同様にアクを取る。これをもう一度操り返す。 5.鍋底からきめの細かい泡がモクモクと沸き、アクが少なくなるまで、時々混ぜながら10分同 ほと煮る。煮汁の赤色が濃くなったら、ミントを加える。 6.ミントの香りが出て、ゆるくとろみがついたらミントを除き、キルシユを加える。焦がさないように木ベらで鍋底からしつかりと混せ、1分同ほ…		Enough for 7 to 8 storage jars of 140 ml capacity each.	50	2120						1									1						1
117	2025-04-09	Chicken and New Potatoes	New potatoes (shinjaga imo) 300g Chicken thigh (large) 1/2 piece (200g) A: [Mirin 2 tablespoons Sake 1 tablespoon Soy sauce 1 tablespoon] Snow peas 20g Sesame oil	1. Wash the new potatoes thoroughly while scrubbing the skin, then cut them into large bite-sized pieces with the skin on. Remove the stem and strings from the snow peas. Cut the chicken into bite-sized pieces. 2. In a pot, add 2 teaspoons of sesame oil and the potatoes, and cook over medium heat with the lid on. Steam-fry for 2 minutes, then stir once and steam-fry for another 2 minutes. 3. When…	1.新じゃがいもは皮をゴシゴシとよく洗い、皮ごと大きめの一口大に切る。絹さやはへタと筋を除く。鶏肉は一口大に切る。 2.鍋にごま油小さじ2とじゃがいもを入れて中火にかけ、ふたをする。2分間蒸し焼きにしたらひと混ぜし、さらに2分間蒸し焼きにする。 3.2が油をまとってピカピカとしたら周りに寄せ、鷄肉をドーンと中央に加える。すぐに鷄肉め がけて【A】を加えて火を強め、ふたをして5分間煮る。 4.全体をひと混ぜし、こっくりとした色になったら水カップ1 · 1/2を加える。ふたをして10分 間ほど煮詰める(途中で一度、アクを除いて上下を返すように混ぜる)。絹さやをのせる。 5.ふたをして火を止め、5分間蒸らし、絹さやは余熱で火を通す。	1.5	2	25	350			1													1	1		1		1	1	1
118	2025-04-14	Chinese-style Fried Chicken with Leek Sauce	Chicken thigh — 1 piece (250g) Sauce (makes a sufficient amount): [Onion — 1/4 (50g) Ginger — 1 piece (grated) Soy sauce — 2 tablespoons Sugar — 2 tablespoons Vinegar — 2 tablespoons Water — 2 tablespoons Granulated chicken soup stock powder — 1 teaspoon Sesame oil — 1 teaspoon Olive oil — 1 teaspoon Oyster sauce — 1/2 teaspoon Pepper — a pinch] Sunny lettuce — as needed Others: [Soy sauce, Sake,…	1. Make the sauce:** Cut the onion into 7mm cubes and mix it with the other sauce ingredients. 2. Place the chicken skin-side down. Using the back of the knife, gently pound and score the tendons all over to tenderize. Sprinkle the chicken with 1 tablespoon each of soy sauce and sake. 3. Spread an appropriate amount of potato starch on a tray, coat the chicken thoroughly with the starch, and shak…	1.【たれ】をつくる。たまねぎは7mm 角に切り、ほかの材料と混ぜ合わせる。 2.鷄肉は皮側を下にして置き、筋全体を包丁のあごの部分で細かくたたいて切る。鶏肉にしょうゆ ·酒各大さじ1をまぶす。 3.バットに片栗粉適量を広げて鷄肉全体にたっぶりとまぶし、余分な衣をしっかりとはたく。 4.深めのフライパンに揚げ油を2cm 深さまで入れて中火にかける。120℃くらいに温まった ら、鷄肉を皮側を下にして入れる。 5.1分間ほどたって鶏肉が色づいたら上下を返す。その後も鷄肉の色が濃くなるたびに5～6 回上下を返しながら、7～8分間じっくりと揚げ、しっかりと中まで火を通す。途中、時々鶏 肉を油の中で上下左右に動かす。 6.油の音がパチパチと激しくなって大きく泡立ったら、鷄肉を取り出して網にのせ、油をきる。 食べやすく切って器に盛り、好みでサニーレタスを添え、1の【たれ】適量をかける。	2.7	2	20	360			1											1	1	1	1	1							1
119	2025-04-15	Basic Onigiri	Warm cooked rice — 220g Toasted nori seaweed — 2/3 sheet Salt	1. Spread out a piece of plastic wrap and sprinkle a small amount of salt on it. 2. Place half of the steamed rice onto the plastic wrap. 3. Using the plastic wrap, shape and firmly press the rice into a ball or triangle. Once shaped, remove the plastic wrap. 4. Wrap half a sheet of nori (seaweed) around the shaped rice. Repeat the process to make the second onigiri.	1.ラップを広げ、塩少々を小る。 2.1に蒸したご飯の半量をのせる。 3.ラップの上から2を握る。握り終えたらラップを外す。 4.3に半分に切ったのりを卷きつける。同様にしてもう1コつくる。	0.6	2 pieces	5	170					1								1									1
120	2025-04-16	Cherry Sea Bream and Watercress Butter Sauce	Sea bream (tai) — 2 slices (120g) Boiled bamboo shoots — 100g Watercress — 25g Broad beans (soramame) — 10 pieces Simmering liquid (Nibitzu): [Basic kelp broth — 1 cup Bonito flakes — 8g Sake — 1 tablespoon Mirin and light soy sauce — 2 teaspoons each Salt — 1 teaspoon] Potato starch (katakuriko) — 1 tablespoon Water — 2 tablespoons Kinome leaves (Japanese pepper leaves) — as needed Salt and butt…	1. Make the simmering broth: Put the basic kelp dashi in a pot and bring it to a boil. Add the dried bonito flakes, then turn off the heat. Let it sit for 5 minutes, then strain through a sieve. Add the remaining seasonings. 2. Cut the bamboo shoots into bite-sized pieces, put them into boiling water, and simmer over medium heat for 1–2 minutes, then remove. Boil the broad beans in salted boiling…	l.【煮汁】をつくる。鍋に基本の昆布だしを入れて沸かし、削り節を加えて火を止める。5分間おき、ざるでこす。残りの調味料を加える。 2.たけのこは食べやすい大きさに切って熱湯に入れ、中火で1～2分間ゆでて取り出す。そら豆は塩適量を入れた熱湯でゆでて冷水にとる。紙タオルで水けを拭き、薄皮をむく。 3.たいは皮側に包丁で切り目を2か所入れ、塩小さじ1/4をふって冷蔵庫に30分間おく。熱湯にサッとくぐらせ、冷水にとってウロコとぬめりを取り、紙タオルで水けを拭く。 4.フライパンに1を入れて中火にかけ、煮立ったら3のたいと2のたけのこを加える。ふたをして5分間蒸し煮にする。 5.ふたを外してクレソンと2のそら豆を加え、サッと火を通す。火を止め、【煮汁】をきって器に 盛る。 6.フライパンに残った【煮汁】にバター4gを加えて中火にかけ、【水溶き片栗粉】を混ぜ合わせ て様子を見ながら少しずつ加える。と…	4.5g	2	25	160				1							1		1	1		1	1		1		1	1
Total										40	3	21	23	19	18	5	1	7	2	1	1	72	56	39	52	47	23	22	7	62	18	44	37	10	4	6	13
